# Supplementary material for: Cohort research analysis of disaster experience, preparedness, and competency-based training among nurses
Source: PLoS One. 2021 Jan 8;16(1):e0244488. doi: 10.1371/journal.pone.0244488 (PMC7793243; doi:10.1371/journal.pone.0244488)
Supplement: S2 Appendix. Data — (XLSX) [file pone.0244488.s002.xlsx]

## Sheet: Form Responses 1
1. How do you assess the general level of risk of an occurrence in Lublin within the next 5 years, on a scale of 1 to 5?	How do you assess the likelihood of an event in Lublin within the next 5 years, on a scale of 1 to 5? [Flood]	2. JHow do you assess the likelihood of an event in Lublin within the next 5 years, on a scale of 1 to 5? [Epidemic]	2. How do you assess the likelihood of an event in Lublin within the next 5 years, on a scale of 1 to 5? [Terroris / bioterrorist attack]	2. How do you assess the likelihood of an event in Lublin within the next 5 years, on a scale of 1 to 5? [Chemical disaster]	2. How do you assess the likelihood of an event in Lublin within the next 5 years, on a scale of 1 to 5? [Air Crash]	2. How do you assess the likelihood of an event in Lublin within the next 5 years, on a scale of 1 to 5? [Railway Crash]	2. How do you assess the likelihood of an event in Lublin within the next 5 years, on a scale of 1 to 5? [Drought]	2. How do you assess the likelihood of an event in Lublin within the next 5 years, on a scale of 1 to 5? [Large Fire]	2. How do you assess the likelihood of an event in Lublin within the next 5 years, on a scale of 1 to 5? [Earthquake]	3. Have you helped victims of any of the following events, in Lublin or other place? (Flooding)	3. Have you helped victims of any of the following events, in Lublin or other place? (Epidemic)	3. Have you helped victims of any of the following events, in Lublin or other place? (Terrorist/bioterrorist attack)	3. Have you helped victims of any of the following events, in Lublin or other place? (Chemical disaster)	3. Have you helped victims of any of the following events, in Lublin or other place? (Air Crash)	3. Have you helped victims of any of the following events, in Lublin or other place? (Railway crash)	3. Have you helped victims of any of the following events, in Lublin or other place? (Drought)	3. Have you helped victims of any of the following events, in Lublin or other place? (Large Fire)	3. Have you helped victims of any of the following events, in Lublin or other place? (Earthquake)	4. Have you received any of the following trainings? [First Aid]	4. Have you received any of the following trainings? [BLS]	4. Have you received any of the following trainings?[ALS]	4. Have you received any of the following trainings? [ACLS]	4. Have you received any of the following trainings?? [Triage]	4. Have you received any of the following trainings? [Psychological Care]	4. Have you received any of the following trainings? [Crisis management]	4. Have you received any of the following trainings? [Humanitarian Law]	4. Have you received any of the following trainings? [HAZMAT ]	Which training would you like to participate?	6. Does the workplace offer trainings / exercises related to preparation for disaster?	7. How do you assess your own preparation for a disaster, on a scale of 1 to 5?	8. How do you assess the current level of preparation of your workplace in case of a disaster, on a scale of 1 to 5?	9. How do you assess the current level of preparation for the accident of the city of Lublin, on a scale of 1 to 5?	10. Gender:	11. Age	12. Workplace	13. Length of service:
4	Very high risk	Very high risk	possible	probable	low risk	probable	probable	probable	Very low risk	in Lublin	in Lublin	other place	in Lublin	other place	other place	other place	in Lublin		yes	yes	no	no	no	no	no	no	no	BLS, ACLS, triage, Psychological care, Zarządzano kryzysowe, humanitarian law, HAZMAT	no	2	1	1	women	35-44	Public hospital	From 6 to 10 years
3	Very high risk	Very high risk	possible	probable	low risk	possible	probable	probable	Very low risk	other place	in Lublin	in Lublin	in Lublin						yes	yes	no	no	no	no	no	no	no	Psychological care	no	4	2	2	women	55 years and over	Public hospital	More than 20 years
4	probable	probable	probable	possible	possible	probable	probable	probable	low risk	other place	in Lublin						in Lublin		yes	yes	no	no	no	no	no	no	no	BLS, ACLS	no	2	2	2	women	45-54	Public hospital	16-20
4	probable	probable	probable	probable	low risk	possible	possible	possible	low risk		in Lublin								yes	no	no	no	no	no	no	no	no	ALS, triage	no	2	3	3	women	Up to 34	Public hospital	From 6 to 10 years
4	Very high risk	Very high risk	probable	probable	low risk	low risk	probable	probable	Very low risk	other place	in Lublin				other place				yes	yes	no	no	no	yes	no	no	no	triage, humanitarian law	no	2	1	2	women	35-44	Public hospital	From 6 to 10 years
4	Very high risk	Very high risk	possible	possible	possible	possible	Very high risk	probable	low risk		in Lublin								yes	yes	no	no	yes	yes	no	no	no	ALS, ACLS, triage, Psychological care	no	3	3	3	women	Up to 34	Public hospital	From 0 to 5 years
2	Very low risk	possible	low risk	low risk	Very low risk	Very low risk	possible	low risk	Very low risk		in Lublin						other place		yes	yes	yes	yes	yes	no	no	no	no	humanitarian law, HAZMAT	no	4	4	2	women	55 years and over	Public hospital	More than 20 years
4	probable	probable	probable	probable	possible	probable	Very high risk	probable	low risk	in Lublin	in Lublin								yes	yes	yes	no	no	no	no	no	no	ALS, BLS, ACLS, triage, Psychological care, Zarządzano kryzysowe, humanitarian law	no	3	3	3	women	55 years and over	Public hospital	More than 20 years
4	Very high risk	Very high risk	possible	Very high risk	possible	possible	Very high risk	Very high risk	low risk	other place	other place								yes	yes	yes	yes	yes	no	yes	yes	yes	triage, Psychological care	no	4	4	3	women	55 years and over	Public hospital	More than 20 years
3	possible	possible	probable	possible	possible	probable	probable	probable	low risk		in Lublin		other place						yes	yes	yes	no	no	no	no	no	no	triage, Psychological care, Zarządzano kryzysowe, humanitarian law, HAZMAT	no	3	1	1	men	45-54	Public hospital	16-20
2	possible	possible	possible	possible	possible	possible	possible	possible	low risk		in Lublin						other place		yes	no	no	no	no	no	no	no	no	triage	no	3	3	3	men	Up to 34	Public hospital	From 0 to 5 years
4	probable	probable	probable	possible	probable	probable	probable	probable	low risk		in Lublin								yes	yes	yes	yes	yes	no	no	no	no	HAZMAT	no	3	2	3	women	Up to 34	Public hospital	From 0 to 5 years
4	Very high risk	Very high risk	possible	possible	low risk	possible	Very high risk	probable	Very low risk	other place	other place								yes	no	no	no	no	no	no	no	no	ALS, BLS	no	2	2	2	women	Up to 34	Public hospital	From 0 to 5 years
3	possible	possible	low risk	low risk	Very low risk	low risk	possible	low risk	Very low risk		in Lublin								yes	yes	yes	no	no	no	no	no	no	triage	no	2	3	2	women	45-54	Public hospital	16-20
2	low risk	possible	low risk	low risk	low risk	low risk	possible	low risk	Very low risk		in Lublin						other place		no	yes	no	no	no	no	no	no	no	ACLS, triage	no	3	3	3	women	45-54	Public hospital	16-20
3	probable	possible	low risk	low risk	low risk	low risk	Very high risk	probable	Very low risk	other place	other place					other place	other place	other place	no	no	yes	yes	yes	yes	no	no	no	HAZMAT	no	5	3	2	women	45-54	Public hospital	16-20
2	probable	probable	low risk	low risk	low risk	low risk	probable	low risk	Very low risk	other place									yes	yes	yes	yes	yes	no	no	no	no	HAZMAT	yes	3	3	3	men	35-44	Public hospital	From 11 to 15 years
4	Very high risk	probable	Very low risk	low risk	Very low risk	low risk	Very high risk	possible	Very low risk	other place	in Lublin		other place						no	no	no	yes	yes	no	no	no	no	HAZMAT	no	3	2	2	men	35-44	Public hospital	From 11 to 15 years
3	possible	possible	possible	possible	low risk	low risk	low risk	low risk	possible	other place									yes	no	no	no	no	no	no	no	no	ALS, BLS, ACLS, triage	no	2	2	2	men	Up to 34	Public hospital	From 6 to 10 years
2	low risk	low risk	low risk	low risk	low risk	low risk	low risk	low risk	low risk		in Lublin								no	no	no	no	no	no	no	no	no	ALS, ACLS, Psychological care	no	2	2	2	men	Up to 34	Public hospital	From 0 to 5 years
4	Very high risk	probable	low risk	possible	low risk	possible	probable	low risk	Very low risk	other place	in Lublin				other place		other place		yes	yes	yes	no	yes	no	no	no	no	Psychological care, HAZMAT	no	3	3	3	women	45-54	Public hospital	More than 20 years
3	probable	possible	Very low risk	low risk	Very low risk	low risk	probable	possible	Very low risk		in Lublin								yes	yes	no	no	no	no	no	no	no	triage	no	3	3	3	women	45-54	Public hospital	More than 20 years
2	low risk	low risk	low risk	low risk	low risk	low risk	low risk	low risk	Very low risk		in Lublin								yes	no	no	no	no	no	no	no	no	ALS, BLS, ACLS	no	3	2	3	women	55 years and over	Public hospital	More than 20 years
4	possible	possible	possible	possible	low risk	low risk	low risk	low risk	Very low risk	other place	in Lublin								yes	no	no	no	no	no	no	no	no	ALS, BLS	no	3	3	3	women	45-54	Public hospital	16-20
5	Very high risk	Very high risk	possible	possible	possible	possible	Very high risk	Very high risk	possible		in Lublin								no	no	no	no	no	no	no	no	no	first aid, ALS, BLS, ACLS, triage, Psychological care, Zarządzano kryzysowe, humanitarian law, HAZMAT	no	2	1	1	women	35-44	Public hospital	From 11 to 15 years
2	probable	possible	low risk	possible	low risk	low risk	possible	low risk	Very low risk		in Lublin								yes	yes	no	no	no	no	no	no	no	ALS	no	3	2	2	women	35-44	Public hospital	From 11 to 15 years
2	probable	probable	low risk	low risk	low risk	low risk	possible	possible	Very low risk		in Lublin								no	yes	yes	yes	no	no	no	no	no	ALS, BLS, ACLS	no	3	3	3	women	35-44	Public hospital	From 6 to 10 years
3	probable	probable	Very low risk	Very low risk	Very low risk	Very low risk	possible	low risk	Very low risk		in Lublin								no	no	no	no	yes	no	no	no	no	ALS, BLS	no	3	1	1	women	Up to 34	Public hospital	From 6 to 10 years
3	low risk	possible	possible	low risk	low risk	low risk	low risk	low risk	Very low risk	other place	in Lublin	other place							no	no	yes	yes	no	no	no	no	no	triage, HAZMAT	no	2	2	2	women	35-44	Public hospital	From 11 to 15 years
5	Very high risk	Very high risk	Very high risk	Very high risk	Very high risk	Very high risk	Very high risk	probable	low risk		in Lublin								yes	yes	yes	yes	no	no	no	no	no	triage, Psychological care, Zarządzano kryzysowe, humanitarian law, HAZMAT	no	3	3	3	women	Up to 34	Public hospital	From 0 to 5 years
5	Very high risk	Very high risk	Very high risk	Very high risk	Very high risk	Very high risk	Very high risk	probable	low risk		in Lublin								yes	yes	yes	yes	no	no	no	no	no	triage, Zarządzano kryzysowe, humanitarian law, HAZMAT	no	3	3	3	women	Up to 34	Public hospital	From 0 to 5 years
2	Very low risk	low risk	low risk	low risk	low risk	low risk	low risk	low risk	low risk										yes	no	no	no	no	no	no	no	no	Psychological care	no	2	3	3	women	Up to 34	Public hospital	From 6 to 10 years
3	possible	probable	low risk	possible	possible	low risk	possible	possible	low risk										yes	yes	no	no	no	no	no	no	no	ALS, Psychological care, Zarządzano kryzysowe	no	3	3	3	women	Up to 34	Public hospital	From 0 to 5 years
3	possible	possible	possible	possible	possible	possible	possible	possible	possible	in Lublin	in Lublin								yes	yes	yes	yes	yes	no	no	no	no	HAZMAT	no	3	3	3	women	55 years and over	Public hospital	More than 20 years
2	probable	probable	probable	possible	possible	possible	possible	possible	possible		in Lublin								yes	yes	no	no	no	no	no	no	no	ALS, ACLS	no	2	2	2	women	35-44	Public hospital	From 11 to 15 years
2	possible	possible	possible	possible	possible	possible	possible	possible	possible		in Lublin								yes	no	no	no	no	no	no	no	no	ALS, BLS, ACLS, triage	no	2	2	3	women	35-44	Public hospital	16-20
2	Very high risk	Very high risk	low risk	low risk	low risk	possible	possible	possible	low risk	other place	other place								yes	yes	yes	no	no	no	no	no	no	ACLS, triage, Psychological care, Zarządzano kryzysowe, humanitarian law, HAZMAT	no	3	3	2	women	55 years and over	Public hospital	More than 20 years
2	probable	probable	low risk	low risk	low risk	low risk	low risk	low risk	low risk										yes	no	no	no	no	no	no	no	no	ALS, BLS, ACLS, triage, Psychological care, Zarządzano kryzysowe, humanitarian law, HAZMAT	no	2	4	2	women	Up to 34	Public hospital	From 0 to 5 years
2	probable	probable	low risk	low risk	low risk	low risk	Very low risk	Very low risk	Very low risk		in Lublin								yes	yes	no	no	no	no	no	no	no	triage, Psychological care, Zarządzano kryzysowe, humanitarian law, HAZMAT	no	2	3	2	women	Up to 34	Public hospital	From 6 to 10 years
3	probable	probable	low risk	low risk	low risk	possible	probable	probable	Very low risk		in Lublin								yes	yes	no	no	no	no	no	no	no	ALS, ACLS, triage, Psychological care, Zarządzano kryzysowe, humanitarian law, HAZMAT	no	2	4	1	women	35-44	Public hospital	16-20
4	Very high risk	Very high risk	low risk	possible	Very low risk	low risk	probable	possible	Very low risk	other place	in Lublin								yes	yes	no	no	no	no	no	no	no	triage, Psychological care, Zarządzano kryzysowe, humanitarian law, HAZMAT	no	3	2	2	women	45-54	Public hospital	16-20
2	probable	probable	low risk	low risk	low risk	low risk	low risk	low risk	Very low risk		in Lublin								yes	no	no	no	no	no	no	no	no	ALS, BLS, ACLS, triage	no	2	3	2	men	Up to 34	Public hospital	From 6 to 10 years
2	possible	probable	low risk	low risk	low risk	low risk	low risk	low risk	low risk	other place									yes	no	no	no	no	no	no	no	no	ALS, BLS, ACLS, triage, Psychological care, Zarządzano kryzysowe, humanitarian law, HAZMAT	no	2	3	3	men	Up to 34	Public hospital	From 0 to 5 years
2	possible	possible	low risk	low risk	low risk	low risk	low risk	low risk	Very low risk	in Lublin	in Lublin								yes	yes	no	no	no	no	yes	no	no	HAZMAT	no	2	2	2	women	Up to 34	Public hospital	From 0 to 5 years
4	Very high risk	Very high risk	low risk	probable	low risk	possible	probable	probable	Very low risk		in Lublin								yes	yes	yes	no	no	no	no	no	no	ACLS, triage, Psychological care, Zarządzano kryzysowe, humanitarian law, HAZMAT	no	2	2	2	women	35-44	Public hospital	16-20
2	probable	Very high risk	Very low risk	low risk	Very low risk	low risk	probable	probable	Very low risk		in Lublin								yes	no	no	no	no	no	no	no	no	ALS, BLS, ACLS, triage	no	1	3	2	women	Up to 34	Public hospital	From 0 to 5 years
2	possible	possible	low risk	low risk	low risk	low risk	low risk	low risk	Very low risk	other place									yes	yes	no	no	no	no	no	no	no	ALS, ACLS, triage, Zarządzano kryzysowe	no	1	4	2	women	Up to 34	Public hospital	From 0 to 5 years
4	possible	possible	possible	possible	possible	possible	possible	possible	possible										yes	yes	no	no	no	no	no	no	no	BLS, ACLS, triage	no	3	3	3	women	Up to 34	Public hospital	From 0 to 5 years
2	probable	probable	possible	low risk	low risk	low risk	possible	possible	low risk		in Lublin								yes	yes	yes	no	no	no	no	no	no	ACLS, triage, Psychological care, Zarządzano kryzysowe, humanitarian law, HAZMAT	no	2	3	2	women	Up to 34	Public hospital	From 6 to 10 years
4	Very high risk	Very high risk	low risk	low risk	low risk	low risk	low risk	low risk	low risk	other place									yes	no	no	no	no	no	no	no	no	ALS, BLS, ACLS, triage, Psychological care, Zarządzano kryzysowe, humanitarian law, HAZMAT	no	2	3	2	women	35-44	Public hospital	From 11 to 15 years
2	probable	probable	possible	possible	possible	possible	possible	possible	possible	other place	in Lublin						in Lublin		yes	yes	yes	no	no	no	no	no	no	triage, Psychological care, Zarządzano kryzysowe, humanitarian law, HAZMAT	no	3	4	3	women	55 years and over	Public hospital	More than 20 years
4	probable	probable	possible	possible	possible	possible	possible	possible	possible	in Lublin	in Lublin								yes	no	no	no	no	no	no	no	no	BLS, ACLS, triage, Psychological care, Zarządzano kryzysowe, humanitarian law, HAZMAT	no	3	3	3	women	35-44	Public hospital	From 11 to 15 years
4	probable	probable	low risk	low risk	possible	possible	possible	possible	low risk	in Lublin	in Lublin								yes	yes	no	no	no	no	no	no	no	BLS, ACLS, triage, Psychological care, Zarządzano kryzysowe, humanitarian law, HAZMAT	no	3	3	2	women	45-54	Public hospital	More than 20 years
2	possible	possible	possible	possible	possible	possible	possible	possible	possible		in Lublin								yes	yes	no	no	no	no	no	no	no	ALS, ACLS, triage, Psychological care, Zarządzano kryzysowe, humanitarian law, HAZMAT	no	2	3	3	women	35-44	Public hospital	16-20
2	possible	possible	low risk	low risk	low risk	low risk	low risk	low risk	Very low risk	in Lublin	in Lublin								yes	yes	no	no	no	no	no	no	no	ALS, ACLS, triage, Psychological care, Zarządzano kryzysowe, humanitarian law, HAZMAT	no	3	3	3	women	45-54	Public hospital	16-20
4	probable	probable	possible	possible	possible	possible	probable	possible	Very low risk		in Lublin								yes	yes	yes	no	no	no	no	no	no	triage, Psychological care, Zarządzano kryzysowe	no	2	4	2	women	35-44	Public hospital	From 11 to 15 years
2	probable	probable	Very low risk	low risk	low risk	low risk	low risk	low risk	Very low risk		in Lublin								yes	no	no	no	no	no	no	no	no	ALS, BLS, ACLS, triage, Psychological care, Zarządzano kryzysowe, humanitarian law, HAZMAT	no	2	3	3	women	35-44	Public hospital	From 11 to 15 years
2	probable	probable	low risk	low risk	possible	possible	possible	possible	Very low risk		in Lublin								yes	no	no	no	no	no	no	no	no	triage, Psychological care, Zarządzano kryzysowe, humanitarian law	no	1	3	3	men	Up to 34	Public hospital	From 0 to 5 years
3	probable	probable	low risk	low risk	low risk	low risk	low risk	possible	Very low risk	other place	in Lublin								yes	no	no	no	no	no	no	no	no	ALS, BLS, ACLS, triage, Psychological care, Zarządzano kryzysowe, humanitarian law, HAZMAT	no	3	3	3	women	35-44	Public hospital	From 11 to 15 years
4	probable	probable	Very low risk	low risk	Very low risk	low risk	probable	possible	Very low risk		in Lublin								yes	yes	yes	yes	yes	no	no	no	no	HAZMAT	no	3	4	2	women	55 years and over	Public hospital	More than 20 years
5	Very high risk	Very high risk	low risk	probable	possible	possible	probable	probable	low risk	other place	in Lublin								yes	yes	no	no	no	no	no	no	no	ACLS, triage, HAZMAT	no	3	3	3	women	35-44	Public hospital	From 11 to 15 years
4	probable	probable	low risk	low risk	possible	low risk	low risk	possible	Very low risk		in Lublin								yes	yes	no	no	no	no	no	no	no	triage, Psychological care, Zarządzano kryzysowe, humanitarian law	no	3	4	3	women	45-54	Public hospital	16-20
4	possible	possible	possible	possible	possible	possible	possible	possible	possible		in Lublin								yes	no	no	no	no	no	no	no	no	ACLS, triage, Psychological care, Zarządzano kryzysowe, humanitarian law, HAZMAT	no	2	4	2	women	45-54	Public hospital	16-20
4	possible	possible	low risk	possible	possible	possible	possible	possible	low risk		in Lublin								yes	yes	no	no	no	no	no	no	no	ALS, ACLS, triage, Psychological care, Zarządzano kryzysowe, HAZMAT	no	1	3	2	women	Up to 34	Public hospital	From 0 to 5 years
4	probable	probable	low risk	low risk	Very low risk	low risk	possible	possible	Very low risk	other place	in Lublin								yes	yes	yes	no	no	no	no	no	no	triage, Zarządzano kryzysowe, HAZMAT	no	3	3	3	women	45-54	Public hospital	16-20
4	probable	probable	low risk	probable	probable	probable	probable	probable	low risk		in Lublin								yes	no	no	no	no	no	no	no	no	ALS, BLS, ACLS, triage, HAZMAT	no	3	3	3	women	35-44	Public hospital	16-20
4	probable	probable	low risk	low risk	low risk	low risk	probable	probable	Very low risk		in Lublin								yes	no	no	no	no	no	no	no	no	ALS, BLS, ACLS, triage	no	3	3	3	women	45-54	Public hospital	From 11 to 15 years
4	probable	probable	Very low risk	Very low risk	Very low risk	low risk	Very high risk	probable	Very low risk	other place	in Lublin								yes	yes	no	no	no	no	no	no	no	ALS, ACLS, triage, Psychological care, Zarządzano kryzysowe, humanitarian law, HAZMAT	no	2	3	3	women	35-44	Public hospital	From 11 to 15 years
3	possible	possible	possible	possible	possible	possible	possible	possible	possible		in Lublin								yes	no	no	no	no	no	no	no	no	ALS, BLS, ACLS, triage, Psychological care, Zarządzano kryzysowe, humanitarian law, HAZMAT	no	2	3	3	women	35-44	Public hospital	From 11 to 15 years
3	probable	probable	possible	possible	possible	possible	possible	possible	possible	other place									yes	yes	no	no	no	no	no	no	no	BLS, ACLS, triage, Psychological care, Zarządzano kryzysowe, humanitarian law, HAZMAT	no	2	3	3	men	Up to 34	Public hospital	From 0 to 5 years
3	possible	possible	possible	possible	possible	possible	possible	possible	low risk										yes	no	no	no	no	no	no	no	no	ALS, BLS, ACLS, triage, Psychological care, Zarządzano kryzysowe, humanitarian law, HAZMAT	no	2	3	3	women	Up to 34	Public hospital	From 0 to 5 years
2	possible	possible	low risk	low risk	low risk	low risk	low risk	low risk	low risk										yes	yes	no	no	no	no	no	no	no	ACLS, triage, Psychological care, HAZMAT	no	2	3	1	women	Up to 34	Public hospital	From 0 to 5 years
5	Very high risk	Very high risk	Very low risk	possible	low risk	possible	probable	probable	low risk		in Lublin								yes	no	no	no	no	no	no	no	no	ALS, BLS, ACLS, triage, Psychological care, Zarządzano kryzysowe, humanitarian law, HAZMAT	no	3	4	2	women	Up to 34	Public hospital	From 6 to 10 years
4	probable	probable	probable	probable	probable	probable	probable	probable	probable	other place									yes	yes	no	no	no	no	no	no	no	ALS, BLS, ACLS, triage, Psychological care, Zarządzano kryzysowe, humanitarian law, HAZMAT	no	1	2	1	women	Up to 34	Public hospital	From 0 to 5 years
3	possible	possible	possible	possible	possible	possible	possible	possible	possible	in Lublin	in Lublin								yes	yes	yes	no	no	no	no	no	no	ACLS, triage, Psychological care, Zarządzano kryzysowe, HAZMAT	no	3	4	2	women	45-54	Public hospital	More than 20 years
4	probable	probable	Very low risk	probable	probable	probable	probable	probable	Very low risk	other place	in Lublin				other place				yes	yes	yes	no	yes	no	no	no	no	ACLS	no	3	4	3	women	55 years and over	Public hospital	More than 20 years
4	probable	probable	Very low risk	probable	Very low risk	possible	probable	probable	Very low risk		in Lublin								yes	yes	no	no	no	no	no	no	no	ALS, ACLS, triage, Psychological care, Zarządzano kryzysowe, humanitarian law, HAZMAT	no	3	3	3	women	35-44	Public hospital	From 11 to 15 years
4	probable	probable	low risk	low risk	low risk	possible	possible	possible	low risk		in Lublin								yes	yes	no	no	no	no	no	no	no	ALS, ACLS, triage, Psychological care, Zarządzano kryzysowe, humanitarian law, HAZMAT	no	3	3	3	women	45-54	Public hospital	More than 20 years
3	possible	possible	possible	possible	possible	possible	possible	possible	possible	in Lublin	in Lublin								yes	yes	yes	no	no	no	no	no	no	ACLS, triage	no	3	3	3	women	35-44	Public hospital	More than 20 years
3	probable	probable	low risk	low risk	low risk	low risk	low risk	low risk	low risk		in Lublin								yes	no	no	no	no	no	no	no	no	ALS, BLS, ACLS, triage, Psychological care, Zarządzano kryzysowe, humanitarian law, HAZMAT	no	3	3	3	women	35-44	Public hospital	From 11 to 15 years
4	probable	possible	possible	possible	possible	possible	possible	possible	possible	in Lublin	in Lublin								yes	yes	no	no	no	no	no	no	no	BLS, ACLS, triage, Psychological care, Zarządzano kryzysowe, humanitarian law, HAZMAT	no	3	3	3	women	45-54	Public hospital	16-20
4	probable	probable	probable	probable	probable	probable	probable	probable	possible	other place	in Lublin								yes	yes	yes	no	no	no	no	no	no	ALS, ACLS, triage, Zarządzano kryzysowe, humanitarian law, HAZMAT	no	2	3	3	women	35-44	Public hospital	From 11 to 15 years
3	possible	possible	possible	possible	possible	possible	possible	possible	possible	in Lublin									yes	no	no	no	no	no	no	no	no	ALS, BLS, ACLS, triage, Psychological care, Zarządzano kryzysowe, humanitarian law, HAZMAT	no	3	3	3	women	Up to 34	Public hospital	From 6 to 10 years
3	possible	possible	possible	possible	possible	possible	possible	possible	possible	in Lublin	in Lublin								yes	yes	yes	no	no	no	no	no	no	ACLS, triage, Psychological care, Zarządzano kryzysowe, humanitarian law, HAZMAT	no	2	3	3	women	45-54	Public hospital	16-20
5	Very high risk	Very high risk	Very low risk	possible	low risk	possible	Very high risk	probable	Very low risk		in Lublin								yes	no	no	no	no	no	no	no	no	ALS, BLS, ACLS, triage, Psychological care, Zarządzano kryzysowe, humanitarian law, HAZMAT	no	3	3	3	women	35-44	Public hospital	From 11 to 15 years
4	probable	probable	possible	possible	possible	possible	possible	possible	Very low risk		in Lublin								yes	yes	no	no	no	no	no	no	no	ALS, ACLS, triage	no	2	3	3	women	45-54	Public hospital	16-20
4	probable	probable	Very low risk	low risk	low risk	low risk	low risk	low risk	Very low risk		in Lublin								yes	yes	no	no	no	no	no	no	no	ALS, ACLS, HAZMAT	no	2	3	3	women	35-44	Public hospital	From 11 to 15 years
4	probable	probable	low risk	low risk	low risk	possible	possible	possible	low risk	other place	in Lublin				other place				yes	yes	yes	no	yes	no	no	no	no	ACLS, Psychological care, Zarządzano kryzysowe, humanitarian law, HAZMAT	no	4	4	3	women	45-54	Public hospital	More than 20 years
4	Very high risk	Very high risk	low risk	possible	Very low risk	low risk	probable	probable	low risk	other place	in Lublin								yes	yes	no	no	no	no	no	no	no	ALS, ACLS, triage, Psychological care, HAZMAT	no	3	4	2	women	35-44	Public hospital	16-20
4	probable	probable	probable	probable	probable	probable	probable	probable	probable										yes	no	no	no	no	no	no	no	no	ALS, BLS, ACLS, triage, Psychological care, Zarządzano kryzysowe, humanitarian law, HAZMAT	no	1	3	2	women	Up to 34	Public hospital	From 0 to 5 years
4	probable	probable	possible	possible	possible	possible	probable	probable	Very low risk		in Lublin								yes	yes	no	no	no	no	no	no	no	ALS, ACLS, triage, Psychological care, Zarządzano kryzysowe, humanitarian law, HAZMAT	no	2	3	2	women	Up to 34	Public hospital	More than 20 years
4	probable	probable	probable	probable	probable	probable	probable	probable	probable										yes	no	no	no	no	no	no	no	no	triage	no	1	3	3	women	Up to 34	Public hospital	More than 20 years
4	possible	possible	possible	possible	possible	possible	possible	possible	possible										yes	no	no	no	no	no	no	no	no	ALS, BLS, ACLS, triage, Psychological care, Zarządzano kryzysowe, humanitarian law, HAZMAT	no	1	2	2	men	Up to 34	Public hospital	From 0 to 5 years
3	possible	possible	possible	possible	possible	possible	possible	possible	possible										yes	no	no	no	no	no	no	no	no	ALS, BLS, ACLS, triage, Psychological care, Zarządzano kryzysowe, humanitarian law, HAZMAT	no	3	3	3	men	Up to 34	Public hospital	From 0 to 5 years
4	probable	probable	Very low risk	possible	Very low risk	low risk	probable	probable	Very low risk		in Lublin								yes	yes	no	no	no	no	no	no	no	ALS, ACLS, triage, Psychological care, Zarządzano kryzysowe, humanitarian law, HAZMAT	no	3	3	2	women	35-44	Public hospital	From 6 to 10 years
5	Very high risk	Very high risk	low risk	low risk	Very low risk	low risk	probable	probable	Very low risk										yes	yes	no	no	no	no	no	no	no	ALS, ACLS, triage, Psychological care, Zarządzano kryzysowe, humanitarian law, HAZMAT	no	2	3	3	women	35-44	Public hospital	From 6 to 10 years
4	probable	probable	Very low risk	possible	possible	possible	low risk	low risk	Very low risk		in Lublin								yes	yes	no	no	no	no	no	no	no	ACLS, triage, Psychological care, Zarządzano kryzysowe, humanitarian law, HAZMAT	no	2	3	3	women	45-54	Public hospital	16-20
4	probable	probable	low risk	possible	possible	possible	possible	possible	low risk		other place								yes	yes	no	no	no	no	no	no	no	ACLS, triage, Psychological care, Zarządzano kryzysowe, humanitarian law, HAZMAT	no	2	3	2	women	35-44	Public hospital	From 11 to 15 years
4	probable	probable	low risk	low risk	low risk	possible	Very high risk	probable	Very low risk		in Lublin								yes	yes	no	no	no	no	no	no	no	ALS, ACLS, triage, Psychological care, Zarządzano kryzysowe, humanitarian law, HAZMAT	no	3	3	2	women	35-44	Public hospital	16-20
3	possible	possible	possible	possible	possible	possible	possible	possible	possible	other place					other place		other place		yes	yes	no	no	no	no	no	no	yes	Zarządzano kryzysowe, humanitarian law	no	3	2	2	women	45-54	Public hospital	16-20
2	possible	possible	Very low risk	Very low risk	Very low risk	Very low risk	possible	low risk	Very low risk	other place									yes	no	no	no	no	no	no	no	no	ALS, BLS, ACLS, triage, Psychological care, Zarządzano kryzysowe, humanitarian law, HAZMAT	no	2	4	2	men	35-44	Public hospital	From 11 to 15 years
4	Very high risk	Very high risk	low risk	possible	low risk	possible	Very high risk	probable	Very low risk	other place	in Lublin								yes	yes	no	no	no	no	no	no	no	triage, Psychological care, Zarządzano kryzysowe, humanitarian law, HAZMAT	no	2	3	3	women	35-44	Public hospital	From 11 to 15 years
4	probable	probable	low risk	low risk	low risk	low risk	low risk	low risk	low risk	other place									yes	yes	no	no	no	no	no	no	no	ALS, ACLS, triage, Psychological care, Zarządzano kryzysowe, humanitarian law, HAZMAT	no	1	2	2	men	Up to 34	Public hospital	From 0 to 5 years
3	possible	possible	possible	possible	possible	possible	possible	possible	possible										yes	no	no	no	no	no	no	no	no	BLS, ACLS, triage, Psychological care, Zarządzano kryzysowe, humanitarian law, HAZMAT	no	1	3	1	men	Up to 34	Public hospital	From 0 to 5 years
2	possible	possible	low risk	low risk	low risk	low risk	low risk	low risk	low risk	other place									yes	yes	no	no	no	no	no	no	no	ALS, ACLS, triage	no	1	3	2	men	Up to 34	Public hospital	From 0 to 5 years
2	probable	probable	Very low risk	low risk	Very low risk	low risk	possible	possible	Very low risk										yes	no	no	no	no	no	no	no	no	ALS, BLS, ACLS, triage, Psychological care, Zarządzano kryzysowe, humanitarian law, HAZMAT	no	1	2	2	men	Up to 34	Public hospital	From 0 to 5 years
4	Very high risk	Very high risk	Very low risk	possible	low risk	low risk	probable	probable	Very low risk										yes	yes	no	no	no	no	no	no	no	ALS, BLS, ACLS, triage, HAZMAT	no	2	2	2	men	Up to 34	Public hospital	From 0 to 5 years
2	possible	possible	possible	possible	possible	possible	possible	possible	possible	other place							other place		yes	yes	no	no	no	no	no	no	no	ALS, ACLS, triage, Psychological care, HAZMAT	no	2	3	3	men	Up to 34	Public hospital	From 0 to 5 years
3	possible	possible	possible	possible	possible	possible	possible	possible	possible										yes	no	no	no	no	no	no	no	no	ALS, BLS, ACLS, triage, Psychological care, Zarządzano kryzysowe, humanitarian law, HAZMAT	no	2	3	1	men	Up to 34	Public hospital	From 0 to 5 years
3	possible	possible	possible	possible	possible	possible	possible	possible	possible										yes	yes	no	no	no	no	no	no	no	ACLS, triage, Psychological care, Zarządzano kryzysowe, humanitarian law, HAZMAT	no	3	3	1	women	55 years and over	Public hospital	More than 20 years
5	probable	probable	Very low risk	low risk	Very low risk	possible	probable	possible	Very low risk		in Lublin						in Lublin		yes	yes	no	no	no	no	no	no	no	ALS, BLS, ACLS, triage, Psychological care, Zarządzano kryzysowe, humanitarian law, HAZMAT	yes	3	4	3	men	55 years and over	Public hospital	More than 20 years
4	probable	Very high risk	Very low risk	Very low risk	Very low risk	low risk	probable	possible	Very low risk										yes	yes	yes	yes	no	no	no	no	no	triage, Psychological care, Zarządzano kryzysowe, HAZMAT	yes	2	2	2	women	55 years and over	Public hospital	More than 20 years
3	possible	possible	possible	possible	possible	possible	possible	possible	possible	in Lublin									yes	yes	no	no	no	no	no	no	no	Psychological care, humanitarian law	yes	3	3	3	women	Up to 34	Public hospital	From 6 to 10 years
3	probable	Very high risk	low risk	possible	Very low risk	low risk	probable	possible	Very low risk		in Lublin								yes	yes	yes	no	no	no	no	no	no	ACLS, triage, Psychological care, Zarządzano kryzysowe, humanitarian law, HAZMAT	no	3	3	3	women	35-44	Public hospital	From 11 to 15 years
4	probable	probable	Very low risk	Very low risk	Very low risk	Very low risk	probable	probable	Very low risk										yes	yes	no	no	no	no	no	no	no	ALS, ACLS, triage, Psychological care, Zarządzano kryzysowe, humanitarian law, HAZMAT	no	4	3	3	women	55 years and over	Public hospital	More than 20 years
4	probable	probable	low risk	low risk	low risk	low risk	Very high risk	probable	Very low risk		in Lublin								yes	yes	no	no	no	no	no	no	no	ACLS, Psychological care, Zarządzano kryzysowe, humanitarian law	yes	3	4	2	women	55 years and over	Public hospital	More than 20 years
4	possible	Very high risk	Very low risk	low risk	low risk	low risk	Very high risk	Very high risk	Very low risk		in Lublin								yes	yes	yes	no	yes	no	no	no	no	triage, HAZMAT	no	4	4	1	women	45-54	Public hospital	16-20
3	possible	possible	possible	possible	possible	possible	possible	possible	possible										yes	no	no	no	no	no	no	no	no	ALS, BLS, ACLS, triage, Psychological care, Zarządzano kryzysowe, humanitarian law, HAZMAT	yes	1	2	2	men	Up to 34	Public hospital	From 0 to 5 years
4	probable	probable	Very low risk	low risk	low risk	possible	probable	low risk	Very low risk										yes	no	no	no	no	no	no	no	no	ALS, BLS	no	1	2	2	women	35-44	Public hospital	From 6 to 10 years
2	low risk	low risk	low risk	low risk	low risk	low risk	low risk	low risk	low risk										yes	no	no	no	no	no	no	no	no	ALS, BLS, ACLS, Psychological care, Zarządzano kryzysowe	no	1	3	2	women	Up to 34	Public hospital	From 0 to 5 years
3	probable	probable	Very low risk	Very low risk	Very low risk	Very low risk	probable	probable	Very low risk										yes	no	no	no	no	no	no	no	no	ALS, BLS, ACLS, triage, Psychological care	no	1	2	2	women	Up to 34	Public hospital	From 0 to 5 years
3	Very high risk	Very high risk	Very low risk	low risk	low risk	low risk	probable	probable	low risk										yes	yes	no	no	no	no	no	no	no	ALS, ACLS, triage, Psychological care	no	2	3	3	women	35-44	Public hospital	From 6 to 10 years
2	probable	probable	Very low risk	Very low risk	Very low risk	Very low risk	Very low risk	Very low risk	Very low risk										yes	no	no	no	no	no	no	no	no	ALS	no	2	3	3	women	Up to 34	Public hospital	From 6 to 10 years
2	possible	possible	Very low risk	Very low risk	Very low risk	Very low risk	Very low risk	Very low risk	Very low risk		in Lublin								yes	yes	no	no	no	no	no	no	no	ALS, BLS, ACLS	no	2	3	3	women	35-44	Public hospital	From 11 to 15 years
4	Very high risk	Very high risk	Very low risk	low risk	Very low risk	Very low risk	Very high risk	probable	Very low risk		in Lublin								yes	no	no	no	no	no	no	no	no	ALS, BLS, ACLS, triage, Psychological care, Zarządzano kryzysowe, humanitarian law, HAZMAT	no	1	2	1	women	35-44	Public hospital	From 11 to 15 years
3	possible	possible	possible	possible	possible	possible	possible	possible	possible										yes	no	no	no	no	no	no	no	no	Psychological care, Zarządzano kryzysowe	no	1	3	1	women	Up to 34	Public hospital	From 6 to 10 years
2	low risk	low risk	low risk	low risk	low risk	low risk	low risk	low risk	low risk										yes	yes	no	no	no	no	no	no	no	BLS, ACLS, Psychological care	no	1	2	1	women	35-44	Public hospital	From 11 to 15 years
3	probable	probable	Very low risk	Very low risk	Very low risk	Very low risk	probable	probable	Very low risk		in Lublin								yes	no	no	no	no	no	no	no	no	ALS, BLS, ACLS, triage, Psychological care	no	3	3	3	women	35-44	Public hospital	From 6 to 10 years
2	possible	possible	Very low risk	Very low risk	Very low risk	Very low risk	Very low risk	low risk	Very low risk	other place									yes	no	no	no	no	no	no	no	no	ALS, BLS, ACLS	no	2	4	2	women	Up to 34	Public hospital	From 6 to 10 years
2	possible	possible	Very low risk	low risk	low risk	low risk	possible	possible	Very low risk	other place	in Lublin								yes	yes	no	no	no	no	no	no	no	BLS, ACLS, triage	no	2	3	2	women	Up to 34	Public hospital	From 6 to 10 years
3	possible	possible	Very low risk	Very low risk	Very low risk	Very low risk	Very low risk	Very low risk	Very low risk	in Lublin	in Lublin								yes	yes	yes	no	no	no	no	no	no	Psychological care, Zarządzano kryzysowe	no	1	2	1	women	35-44	Public hospital	From 6 to 10 years
1	possible	probable	Very low risk	Very low risk	Very low risk	Very low risk	Very low risk	possible	Very low risk		in Lublin								yes	no	no	no	no	no	no	no	no	BLS, ACLS, triage, Psychological care, Zarządzano kryzysowe	no	1	2	2	women	35-44	Public hospital	From 11 to 15 years
3	Very high risk	probable	Very low risk	low risk	Very low risk	low risk	Very low risk	possible	Very low risk	other place									yes	yes	no	no	no	no	no	no	no	BLS, ACLS	no	2	4	2	women	35-44	Public hospital	From 11 to 15 years
2	probable	probable	Very low risk	Very low risk	Very low risk	low risk	possible	possible	Very low risk										yes	yes	no	no	no	no	no	no	no	first aid, ALS, BLS, ACLS, triage, Psychological care, Zarządzano kryzysowe, humanitarian law, HAZMAT	no	2	3	1	women	Up to 34	Public hospital	From 6 to 10 years
2	probable	probable	Very low risk	Very low risk	Very low risk	Very low risk	Very low risk	Very low risk	Very low risk	in Lublin									yes	no	no	no	no	no	no	no	no	ALS, BLS, ACLS, triage	no	1	2	2	women	Up to 34	Public hospital	From 0 to 5 years
3	possible	possible	possible	possible	possible	possible	possible	possible	possible		in Lublin								yes	yes	no	no	no	no	no	no	no	ALS, ACLS, triage, HAZMAT	no	2	3	3	women	35-44	Public hospital	From 11 to 15 years
1	probable	probable	Very low risk	Very low risk	Very low risk	Very low risk	probable	probable	Very low risk		in Lublin								yes	no	no	no	no	no	no	no	no	ALS, BLS, ACLS, triage, Psychological care, Zarządzano kryzysowe, humanitarian law, HAZMAT	no	1	2	1	women	Up to 34	Public hospital	From 0 to 5 years
4	Very high risk	Very high risk	possible	possible	low risk	possible	probable	probable	low risk										yes	no	no	no	no	no	no	no	no	ALS, BLS, ACLS, triage, Psychological care, Zarządzano kryzysowe, humanitarian law, HAZMAT	no	1	3	1	women	35-44	Public hospital	From 6 to 10 years
2	low risk	low risk	low risk	low risk	low risk	low risk	low risk	low risk	low risk										yes	no	no	no	no	no	no	no	no	ALS, BLS, ACLS, triage, Psychological care, Zarządzano kryzysowe, humanitarian law, HAZMAT	no	1	1	1	women	Up to 34	Public hospital	From 0 to 5 years
2	possible	possible	Very low risk	Very low risk	Very low risk	low risk	low risk	low risk	Very low risk										yes	no	no	no	no	no	no	no	no	first aid	no	1	2	1	women	Up to 34	Public hospital	From 6 to 10 years
1	possible	low risk	Very low risk	Very low risk	Very low risk	low risk	possible	low risk	Very low risk		in Lublin								yes	yes	yes	no	no	no	no	no	no	ACLS, triage, Psychological care, Zarządzano kryzysowe, humanitarian law, HAZMAT	no	2	4	2	women	35-44	Public hospital	From 11 to 15 years
3	possible	possible	low risk	possible	possible	possible	possible	possible	low risk	in Lublin									yes	yes	no	no	no	no	no	no	no	BLS, ACLS, triage, Psychological care, Zarządzano kryzysowe, humanitarian law, HAZMAT	no	3	4	1	women	45-54	Public hospital	16-20
3	possible	possible	Very low risk	possible	possible	possible	possible	possible	Very low risk		in Lublin								yes	no	no	no	no	no	no	no	no	ALS, BLS, ACLS	no	1	2	2	women	Up to 34	Public hospital	From 0 to 5 years
1	Very high risk	Very high risk	low risk	possible	low risk	low risk	low risk	possible	Very low risk		in Lublin								yes	no	no	no	no	no	no	no	no	first aid, ALS, BLS, ACLS, triage, Psychological care, Zarządzano kryzysowe, humanitarian law, HAZMAT	no	1	1	1	women	55 years and over	Public hospital	More than 20 years
1	possible	possible	possible	possible	possible	possible	possible	possible	possible										yes	no	no	no	no	no	no	no	no	first aid, ALS, BLS, ACLS, triage, Psychological care, Zarządzano kryzysowe, humanitarian law, HAZMAT	no	1	2	1	women	Up to 34	Public hospital	From 0 to 5 years
4	Very high risk	probable	low risk	possible	Very low risk	Very low risk	possible	probable	Very low risk	other place									no	no	no	no	no	no	no	no	no	first aid, ALS, BLS, ACLS, triage, Psychological care, Zarządzano kryzysowe, humanitarian law, HAZMAT	no	1	1	1	women	Up to 34	Public hospital	From 0 to 5 years
3	possible	possible	low risk	low risk	low risk	low risk	low risk	possible	low risk										yes	yes	yes	no	yes	no	yes	no	no	humanitarian law	yes	4	4	2	women	55 years and over	Public hospital	More than 20 years
2	probable	probable	low risk	possible	low risk	possible	probable	possible	low risk		in Lublin								yes	yes	yes	no	yes	no	yes	no	no	humanitarian law	no	3	3	2	women	45-54	Public hospital	16-20
1	low risk	low risk	low risk	low risk	low risk	low risk	low risk	low risk	low risk										yes	yes	yes	yes	yes	yes	no	no	no	Zarządzano kryzysowe, humanitarian law, HAZMAT	no	2	2	2	women	45-54	Public hospital	More than 20 years
3	possible	possible	Very low risk	Very low risk	Very low risk	Very low risk	low risk	low risk	Very low risk										yes	yes	yes	no	yes	no	no	no	no	Psychological care, Zarządzano kryzysowe, humanitarian law, HAZMAT	no	2	2	2	women	45-54	Public hospital	16-20
2	possible	Very high risk	low risk	low risk	low risk	low risk	low risk	low risk	Very low risk	other place	in Lublin					other place			yes	yes	yes	yes	no	no	no	no	no	triage, Zarządzano kryzysowe, humanitarian law	no	3	3	3	women	45-54	Public hospital	More than 20 years
3	probable	probable	low risk	low risk	low risk	low risk	probable	probable	low risk		in Lublin					other place			yes	yes	yes	no	no	no	no	no	no	ACLS, triage, Psychological care, Zarządzano kryzysowe, humanitarian law, HAZMAT	no	3	3	1	women	45-54	Public hospital	16-20
4	possible	probable	probable	possible	low risk	possible	probable	probable	low risk	other place									yes	yes	yes	no	no	no	no	no	no	ACLS	no	1	2	2	women	45-54	Public hospital	16-20
4	probable	probable	low risk	low risk	possible	probable	probable	probable	low risk	other place									yes	yes	yes	no	no	no	no	no	no	ACLS, triage, Psychological care, Zarządzano kryzysowe, humanitarian law, HAZMAT	no	1	3	1	women	45-54	Public hospital	16-20
3	possible	probable	low risk	low risk	low risk	low risk	possible	possible	Very low risk		in Lublin								yes	yes	yes	no	no	no	no	no	no	ACLS, triage, Psychological care, Zarządzano kryzysowe, humanitarian law, HAZMAT	no	1	2	2	women	45-54	Public hospital	16-20
2	probable	Very high risk	low risk	low risk	low risk	low risk	probable	possible	low risk		in Lublin								yes	yes	yes	no	yes	no	yes	no	no	triage, Psychological care, Zarządzano kryzysowe, humanitarian law	no	2	3	3	women	55 years and over	Public hospital	16-20
2	probable	Very high risk	low risk	low risk	low risk	low risk	possible	possible	low risk		in Lublin								yes	yes	yes	no	yes	no	yes	no	no	Psychological care, Zarządzano kryzysowe, humanitarian law	no	2	3	3	women	45-54	Public hospital	16-20
4	probable	probable	probable	probable	probable	probable	probable	possible	possible										yes	no	yes	yes	yes	no	no	no	no	first aid, ALS, BLS, triage, Psychological care, Zarządzano kryzysowe, humanitarian law, HAZMAT	no	2	2	3	women	45-54	Public hospital	More than 20 years
4	probable	probable	possible	possible	possible	possible	probable	probable	possible										yes	yes	yes	no	no	no	no	no	no	triage, Psychological care, Zarządzano kryzysowe, humanitarian law, HAZMAT	no	2	2	1	women	35-44	Public hospital	From 11 to 15 years
1	low risk	probable	low risk	Very low risk	Very low risk	Very low risk	possible	low risk	Very low risk		in Lublin								yes	yes	yes	yes	yes	no	no	no	no	Psychological care, Zarządzano kryzysowe, HAZMAT	no	4	4	3	women	Up to 34	Public hospital	From 6 to 10 years
4	Very low risk	probable	low risk	low risk	low risk	low risk	possible	possible	Very low risk		in Lublin								yes	yes	yes	yes	yes	no	no	no	no	Psychological care, Zarządzano kryzysowe, humanitarian law, HAZMAT	no	3	4	3	women	35-44	Public hospital	From 11 to 15 years
4	probable	Very high risk	probable	probable	probable	probable	probable	probable	probable		in Lublin								yes	yes	yes	no	no	no	no	no	yes	ACLS, triage, Psychological care, Zarządzano kryzysowe, humanitarian law	no	1	1	1	men	35-44	Public hospital	From 6 to 10 years
3	probable	probable	possible	possible	possible	possible	probable	probable	low risk		in Lublin								yes	yes	yes	no	no	no	no	no	no	ACLS, triage, Psychological care, Zarządzano kryzysowe, humanitarian law, HAZMAT	no	2	1	1	men	Up to 34	Public hospital	From 0 to 5 years
2	possible	Very high risk	low risk	low risk	low risk	possible	possible	probable	low risk		in Lublin								yes	no	yes	no	no	no	no	no	yes	BLS, triage, Zarządzano kryzysowe	no	1	2	1	women	35-44	Public hospital	16-20
2	possible	Very high risk	low risk	low risk	possible	possible	possible	possible	low risk	in Lublin	in Lublin								yes	yes	yes	no	no	no	no	no	no	Psychological care, Zarządzano kryzysowe, humanitarian law, HAZMAT	no	1	3	1	women	35-44	Public hospital	From 11 to 15 years
1	low risk	low risk	low risk	low risk	low risk	low risk	low risk	low risk	low risk	in Lublin	in Lublin								yes	yes	yes	no	no	yes	yes	no	no	triage	no	3	3	2	women	45-54	Public hospital	More than 20 years
3	probable	Very high risk	possible	low risk	possible	possible	possible	probable	low risk		in Lublin								yes	no	no	no	no	no	no	no	yes	ACLS, triage, Psychological care, Zarządzano kryzysowe, humanitarian law	no	1	2	1	women	45-54	Public hospital	More than 20 years
4	probable	Very high risk	low risk	possible	low risk	possible	probable	possible	low risk	in Lublin	in Lublin								yes	yes	no	no	no	no	no	no	no	ACLS, triage, Psychological care, Zarządzano kryzysowe, humanitarian law, HAZMAT	no	2	2	1	women	35-44	Public hospital	From 6 to 10 years
3	low risk	probable	low risk	low risk	low risk	low risk	low risk	possible	Very low risk		in Lublin								yes	no	yes	no	no	no	yes	no	yes	ACLS, triage, Zarządzano kryzysowe	no	1	1	1	women	55 years and over	Public hospital	More than 20 years
2	possible	Very high risk	low risk	low risk	low risk	low risk	probable	possible	low risk	other place	in Lublin								yes	yes	no	no	no	no	no	no	no	ACLS, Psychological care, Zarządzano kryzysowe	no	2	2	1	women	45-54	Public hospital	16-20
2	low risk	Very high risk	probable	possible	possible	possible	possible	possible	low risk		in Lublin								yes	no	yes	no	no	no	no	no	yes	ALS, triage, Zarządzano kryzysowe, humanitarian law, HAZMAT	no	1	1	1	women	35-44	Public hospital	From 11 to 15 years
2	low risk	Very high risk	probable	possible	possible	possible	low risk	possible	low risk		in Lublin								yes	yes	no	no	no	no	no	no	no	BLS, ACLS, triage, Zarządzano kryzysowe	no	1	1	1	women	35-44	Public hospital	From 6 to 10 years
2	low risk	possible	Very low risk	Very low risk	Very low risk	low risk	probable	possible	Very low risk	in Lublin	in Lublin								yes	yes	yes	yes	yes	yes	no	no	no	Zarządzano kryzysowe, humanitarian law, HAZMAT	no	3	2	2	women	55 years and over	Public hospital	More than 20 years
2	possible	possible	Very low risk	Very low risk	Very low risk	low risk	probable	possible	Very low risk	in Lublin									yes	yes	no	no	no	no	no	no	no	Psychological care, Zarządzano kryzysowe, humanitarian law, HAZMAT	no	3	2	2	women	45-54	Public hospital	16-20
2	low risk	low risk	Very low risk	Very low risk	Very low risk	possible	possible	possible	Very low risk		in Lublin								yes	yes	yes	yes	yes	yes	no	no	yes	Zarządzano kryzysowe, humanitarian law, HAZMAT	no	1	1	1	women	Up to 34	Public hospital	From 0 to 5 years
2	low risk	low risk	low risk	low risk	low risk	low risk	low risk	low risk	low risk		in Lublin								yes	yes	yes	yes	yes	yes	no	no	no	Zarządzano kryzysowe, humanitarian law, HAZMAT	no	1	2	1	women	Up to 34	Public hospital	From 6 to 10 years
3	possible	probable	Very low risk	Very low risk	probable	probable	probable	low risk	Very low risk		in Lublin								yes	yes	yes	yes	yes	yes	yes	no	no	humanitarian law, HAZMAT	no	1	1	1	women	35-44	Public hospital	From 6 to 10 years
2	low risk	probable	Very low risk	Very low risk	Very low risk	probable	probable	probable	Very low risk		in Lublin								yes	yes	yes	no	no	no	no	no	no	triage, Psychological care, Zarządzano kryzysowe, humanitarian law, HAZMAT	no	1	1	1	women	35-44	Public hospital	From 6 to 10 years
3	possible	possible	low risk	low risk	low risk	possible	possible	possible	Very low risk		in Lublin								yes	yes	yes	no	yes	no	no	no	no	ACLS, HAZMAT	no	1	1	1	women	45-54	Public hospital	From 11 to 15 years
3	probable	probable	Very low risk	low risk	low risk	low risk	low risk	low risk	Very low risk		in Lublin								yes	yes	no	no	no	no	no	no	no	ALS, BLS, ACLS, triage, Psychological care, Zarządzano kryzysowe, humanitarian law, HAZMAT	no	1	1	1	women	35-44	Public hospital	From 0 to 5 years
1	low risk	probable	Very low risk	Very low risk	Very low risk	Very low risk	possible	Very low risk	Very low risk		in Lublin								yes	yes	yes	yes	yes	no	no	no	no	ALS, BLS, ACLS, triage, HAZMAT	no	1	1	1	women	35-44	Public hospital	From 6 to 10 years
3	possible	possible	Very low risk	low risk	Very low risk	possible	probable	possible	Very low risk										yes	yes	no	no	no	no	no	no	no	BLS, ACLS, triage, Psychological care, Zarządzano kryzysowe	no	2	2	1	women	35-44	Public hospital	From 11 to 15 years
4	probable	Very high risk	Very low risk	Very low risk	Very low risk	Very low risk	probable	low risk	Very low risk		in Lublin								yes	yes	yes	no	yes	no	no	no	no	Zarządzano kryzysowe	no	4	4	1	women	45-54	Public hospital	More than 20 years
4	probable	probable	low risk	low risk	low risk	low risk	probable	probable	low risk		in Lublin								yes	yes	yes	no	no	no	no	no	no	ACLS, triage, Psychological care, Zarządzano kryzysowe, humanitarian law, HAZMAT	no	3	3	2	women	45-54	Public hospital	16-20
5	possible	probable	low risk	low risk	possible	low risk	probable	Very low risk	Very low risk		in Lublin								yes	yes	yes	no	yes	no	no	no	no	ACLS	yes	4	4	4	women	45-54	Public hospital	16-20
4	probable	probable	low risk	possible	low risk	probable	probable	probable	probable		in Lublin								yes	yes	yes	no	no	no	no	no	no	triage, Zarządzano kryzysowe, HAZMAT	no	3	3	1	women	45-54	Public hospital	16-20
2	low risk	probable	low risk	low risk	low risk	low risk	probable	possible	Very low risk										yes	no	no	no	no	no	no	no	no	Psychological care	no	2	2	2	women	35-44	Public hospital	16-20
3	probable	probable	possible	possible	possible	possible	probable	probable	low risk		in Lublin								yes	no	no	no	no	no	no	no	no	ALS, BLS, ACLS, triage, Psychological care, Zarządzano kryzysowe, humanitarian law, HAZMAT	no	2	3	2	women	Up to 34	Public hospital	From 0 to 5 years
2	Very low risk	Very high risk	possible	possible	possible	probable	possible	possible	low risk										yes	no	no	no	no	no	no	no	no	Psychological care, Zarządzano kryzysowe	no	3	2	2	women	35-44	Public hospital	From 11 to 15 years
2	Very high risk	probable	possible	possible	possible	probable	possible	low risk	low risk		in Lublin								yes	no	no	no	no	no	no	no	no	Psychological care, Zarządzano kryzysowe	no	3	2	2	women	35-44	Public hospital	From 6 to 10 years
2	possible	possible	Very low risk	Very low risk	Very low risk	Very low risk	Very low risk	Very low risk	Very low risk		in Lublin								yes	no	no	no	no	no	no	no	no	ALS, BLS, ACLS, triage, Psychological care, Zarządzano kryzysowe, humanitarian law, HAZMAT	no	2	2	1	women	35-44	Public hospital	From 11 to 15 years
4	Very high risk	probable	Very low risk	possible	possible	probable	Very high risk	probable	low risk		in Lublin								yes	no	no	no	no	no	no	no	no	ALS, BLS, ACLS, triage, Psychological care, Zarządzano kryzysowe, humanitarian law, HAZMAT	no	1	1	1	women	Up to 34	Public hospital	From 0 to 5 years
3	probable	probable	possible	possible	possible	possible	possible	probable	low risk										yes	yes	no	no	no	no	no	no	no	ACLS, triage, Zarządzano kryzysowe	no	1	2	1	women	Up to 34	Public hospital	From 0 to 5 years
2	probable	possible	low risk	low risk	low risk	low risk	possible	possible	low risk										yes	no	no	no	no	no	no	no	no	ALS, BLS, ACLS, triage, Psychological care, Zarządzano kryzysowe, humanitarian law, HAZMAT	no	1	1	1	women	Up to 34	Public hospital	From 0 to 5 years
1	Very high risk	Very high risk	Very low risk	Very low risk	Very low risk	Very low risk	probable	probable	Very low risk	other place									yes	no	no	no	no	no	no	no	no	ALS, BLS, ACLS, triage, Psychological care, Zarządzano kryzysowe, humanitarian law, HAZMAT	no	2	3	2	women	Up to 34	Public hospital	From 0 to 5 years
4	probable	probable	low risk	possible	low risk	possible	Very high risk	probable	low risk		in Lublin								yes	yes	yes	no	no	no	no	no	no	ACLS, triage, Psychological care, Zarządzano kryzysowe, humanitarian law, HAZMAT	no	2	3	2	women	35-44	Public hospital	From 6 to 10 years
4	probable	probable	possible	possible	possible	possible	probable	probable	possible										yes	yes	no	no	no	no	no	no	no	ALS, ACLS, triage, Psychological care, Zarządzano kryzysowe, humanitarian law, HAZMAT	no	1	3	3	women	35-44	Public hospital	From 11 to 15 years
3	possible	possible	possible	possible	possible	possible	possible	possible	possible	in Lublin	in Lublin								yes	yes	yes	no	no	no	no	no	no	triage, Zarządzano kryzysowe	no	2	4	2	women	45-54	Public hospital	16-20
3	possible	possible	possible	possible	possible	possible	possible	possible	possible										yes	no	no	no	no	no	no	no	no	Zarządzano kryzysowe	no	1	1	1	women	35-44	Public hospital	From 6 to 10 years
2	Very high risk	Very high risk	Very low risk	Very low risk	Very low risk	Very low risk	probable	low risk	Very low risk										yes	yes	no	no	no	no	no	no	no	ALS, BLS, ACLS, triage, Psychological care, Zarządzano kryzysowe, humanitarian law, HAZMAT	no	1	2	2	women	Up to 34	Public hospital	From 0 to 5 years
1	low risk	low risk	Very low risk	Very low risk	Very low risk	Very low risk	Very low risk	Very low risk	Very low risk		in Lublin								yes	yes	yes	yes	no	no	no	no	no	Zarządzano kryzysowe	no	2	2	2	women	35-44	Public hospital	From 11 to 15 years
2	Very high risk	probable	Very low risk	low risk	low risk	low risk	possible	possible	Very low risk										yes	no	no	no	no	no	no	no	no	ALS, BLS, ACLS, triage, Psychological care, Zarządzano kryzysowe, humanitarian law, HAZMAT	no	1	3	3	women	Up to 34	Public hospital	From 6 to 10 years
1	low risk	low risk	low risk	low risk	low risk	low risk	low risk	low risk	low risk										yes	yes	no	no	no	no	no	no	no	ALS, BLS, ACLS, triage, Psychological care, Zarządzano kryzysowe, humanitarian law, HAZMAT	no	1	1	1	women	Up to 34	Public hospital	From 0 to 5 years
5	Very high risk	Very high risk	Very low risk	Very low risk	Very low risk	Very low risk	Very high risk	Very high risk	Very low risk	in Lublin	in Lublin								yes	yes	no	no	no	no	no	no	no	ALS, BLS, ACLS, triage, Psychological care, Zarządzano kryzysowe, humanitarian law, HAZMAT	no	2	4	2	women	35-44	Public hospital	From 6 to 10 years
5	probable	probable	low risk	low risk	low risk	low risk	low risk	low risk	low risk										yes	no	no	no	no	no	no	no	no	ALS, BLS, ACLS, triage, Psychological care, Zarządzano kryzysowe, humanitarian law, HAZMAT	no	1	4	1	men	Up to 34	Public hospital	From 6 to 10 years
3	possible	possible	possible	possible	possible	possible	possible	possible	possible										yes	no	no	no	no	no	no	no	no	ALS, BLS, ACLS, triage, Psychological care, Zarządzano kryzysowe, humanitarian law, HAZMAT	no	2	3	3	women	Up to 34	Public hospital	From 0 to 5 years
1	probable	possible	Very low risk	Very low risk	Very low risk	possible	possible	possible	Very low risk		in Lublin								yes	no	no	no	no	no	no	no	no	BLS, ACLS, triage	no	2	3	1	men	Up to 34	Public hospital	From 6 to 10 years
5	probable	probable	low risk	possible	low risk	possible	Very high risk	probable	low risk	in Lublin	in Lublin								yes	yes	yes	yes	yes	no	no	no	no	Zarządzano kryzysowe	no	3	2	2	women	35-44	Public hospital	From 11 to 15 years
3	probable	probable	Very low risk	Very low risk	low risk	possible	probable	probable	Very low risk		in Lublin						in Lublin		yes	yes	yes	no	yes	no	no	no	no	ACLS, Zarządzano kryzysowe	no	2	4	1	women	35-44	Public hospital	From 11 to 15 years
5	Very high risk	Very high risk	Very low risk	Very low risk	Very low risk	Very low risk	Very high risk	Very high risk	Very low risk		in Lublin								yes	yes	no	no	no	no	no	no	no	triage, Zarządzano kryzysowe, HAZMAT	no	3	4	3	women	35-44	Public hospital	From 11 to 15 years
2	possible	possible	Very low risk	Very low risk	low risk	Very low risk	low risk	low risk	Very low risk	in Lublin	in Lublin								yes	no	no	no	no	no	no	no	no	ALS, BLS, ACLS, triage, Psychological care, Zarządzano kryzysowe, humanitarian law, HAZMAT	no	1	1	1	men	Up to 34	Public hospital	From 0 to 5 years
2	possible	possible	low risk	low risk	Very low risk	possible	possible	Very low risk	Very low risk										yes	no	no	no	no	no	no	no	no	Psychological care, Zarządzano kryzysowe	no	3	3	3	women	Up to 34	Public hospital	From 0 to 5 years
2	Very low risk	Very high risk	Very low risk	Very low risk	Very low risk	Very low risk	possible	low risk	Very low risk										yes	no	no	no	no	no	no	no	no	Psychological care, Zarządzano kryzysowe	no	3	4	2	women	Up to 34	Public hospital	From 0 to 5 years
5	Very high risk	Very high risk	Very high risk	Very high risk	Very high risk	Very high risk	Very high risk	probable	low risk		in Lublin								yes	yes	yes	yes	no	no	no	no	no	triage, Psychological care, Zarządzano kryzysowe, humanitarian law, HAZMAT	no	3	3	3	women	Up to 34	Public hospital	From 0 to 5 years
5	Very high risk	Very high risk	Very high risk	Very high risk	Very high risk	Very high risk	Very high risk	probable	low risk		in Lublin								yes	yes	yes	yes	no	no	no	no	no	triage, Zarządzano kryzysowe, humanitarian law, HAZMAT	no	3	3	3	women	Up to 34	Public hospital	From 0 to 5 years
2	Very low risk	low risk	low risk	low risk	low risk	low risk	low risk	low risk	low risk										yes	no	no	no	no	no	no	no	no	Psychological care	no	2	3	3	women	Up to 34	Public hospital	From 6 to 10 years
3	possible	probable	low risk	possible	possible	low risk	possible	possible	low risk										yes	yes	no	no	no	no	no	no	no	ALS, Psychological care, Zarządzano kryzysowe	no	3	3	3	women	Up to 34	Public hospital	From 0 to 5 years
5	Very high risk	Very high risk	Very low risk	possible	low risk	possible	probable	probable	low risk		in Lublin								yes	no	no	no	no	no	no	no	no	ALS, BLS, ACLS, triage, Psychological care, Zarządzano kryzysowe, humanitarian law, HAZMAT	no	3	4	2	women	Up to 34	Public hospital	From 6 to 10 years
4	probable	probable	probable	probable	probable	probable	probable	probable	probable	other place									yes	yes	no	no	no	no	no	no	no	ALS, BLS, ACLS, triage, Psychological care, Zarządzano kryzysowe, humanitarian law, HAZMAT	no	1	2	1	women	Up to 34	Public hospital	From 0 to 5 years
3	possible	possible	possible	possible	possible	possible	possible	possible	possible	in Lublin	in Lublin								yes	yes	yes	no	no	no	no	no	no	ACLS, triage, Psychological care, Zarządzano kryzysowe, HAZMAT	no	3	4	2	women	45-54	Public hospital	More than 20 years
4	probable	probable	Very low risk	probable	probable	probable	probable	probable	Very low risk	other place	in Lublin				other place				yes	yes	yes	no	yes	no	no	no	no	ACLS	no	3	4	3	women	55 years and over	Public hospital	More than 20 years
4	probable	probable	Very low risk	probable	Very low risk	possible	probable	probable	Very low risk		in Lublin								yes	yes	no	no	no	no	no	no	no	ALS, ACLS, triage, Psychological care, Zarządzano kryzysowe, humanitarian law, HAZMAT	no	3	3	3	women	35-44	Public hospital	From 11 to 15 years
4	probable	probable	low risk	low risk	low risk	possible	possible	possible	low risk		in Lublin								yes	yes	no	no	no	no	no	no	no	ALS, ACLS, triage, Psychological care, Zarządzano kryzysowe, humanitarian law, HAZMAT	no	3	3	3	women	45-54	Public hospital	More than 20 years
3	possible	possible	possible	possible	possible	possible	possible	possible	possible	in Lublin	in Lublin								yes	yes	yes	no	no	no	no	no	no	ACLS, triage	no	3	3	3	women	35-44	Public hospital	More than 20 years
3	probable	probable	low risk	low risk	low risk	low risk	low risk	low risk	low risk		in Lublin								yes	no	no	no	no	no	no	no	no	ALS, BLS, ACLS, triage, Psychological care, Zarządzano kryzysowe, humanitarian law, HAZMAT	no	3	3	3	women	35-44	Public hospital	From 11 to 15 years
4	probable	possible	possible	possible	possible	possible	possible	possible	possible	in Lublin	in Lublin								yes	yes	no	no	no	no	no	no	no	BLS, ACLS, triage, Psychological care, Zarządzano kryzysowe, humanitarian law, HAZMAT	no	3	3	3	women	45-54	Public hospital	16-20
4	probable	probable	probable	probable	probable	probable	probable	probable	possible	other place	in Lublin								yes	yes	yes	no	no	no	no	no	no	ALS, ACLS, triage, Zarządzano kryzysowe, humanitarian law, HAZMAT	no	2	3	3	women	35-44	Public hospital	From 11 to 15 years
3	possible	possible	possible	possible	possible	possible	possible	possible	possible	in Lublin									yes	no	no	no	no	no	no	no	no	ALS, BLS, ACLS, triage, Psychological care, Zarządzano kryzysowe, humanitarian law, HAZMAT	no	3	3	3	women	Up to 34	Public hospital	From 6 to 10 years
3	possible	possible	possible	possible	possible	possible	possible	possible	possible	in Lublin	in Lublin								yes	yes	yes	no	no	no	no	no	no	ACLS, triage, Psychological care, Zarządzano kryzysowe, humanitarian law, HAZMAT	no	2	3	3	women	45-54	Public hospital	16-20
5	Very high risk	Very high risk	Very low risk	possible	low risk	possible	Very high risk	probable	Very low risk		in Lublin								yes	no	no	no	no	no	no	no	no	ALS, BLS, ACLS, triage, Psychological care, Zarządzano kryzysowe, humanitarian law, HAZMAT	no	3	3	3	women	35-44	Public hospital	From 11 to 15 years
4	probable	probable	possible	possible	possible	possible	possible	possible	Very low risk		in Lublin								yes	yes	no	no	no	no	no	no	no	ALS, ACLS, triage	no	2	3	3	women	45-54	Public hospital	16-20
4	probable	probable	Very low risk	low risk	low risk	low risk	low risk	low risk	Very low risk		in Lublin								yes	yes	no	no	no	no	no	no	no	ALS, ACLS, HAZMAT	no	2	3	3	women	35-44	Public hospital	From 11 to 15 years
4	probable	probable	low risk	low risk	low risk	possible	possible	possible	low risk	other place	in Lublin				other place				yes	yes	yes	no	yes	no	no	no	no	ACLS, Psychological care, Zarządzano kryzysowe, humanitarian law, HAZMAT	no	4	4	3	women	45-54	Public hospital	More than 20 years
4	Very high risk	Very high risk	low risk	possible	Very low risk	low risk	probable	probable	low risk	other place	in Lublin								yes	yes	no	no	no	no	no	no	no	ALS, ACLS, triage, Psychological care, HAZMAT	no	3	4	2	women	35-44	Public hospital	16-20
4	probable	probable	probable	probable	probable	probable	probable	probable	probable										yes	no	no	no	no	no	no	no	no	ALS, BLS, ACLS, triage, Psychological care, Zarządzano kryzysowe, humanitarian law, HAZMAT	no	1	3	2	women	Up to 34	Public hospital	From 0 to 5 years
4	probable	probable	possible	possible	possible	possible	probable	probable	Very low risk		in Lublin								yes	yes	no	no	no	no	no	no	no	ALS, ACLS, triage, Psychological care, Zarządzano kryzysowe, humanitarian law, HAZMAT	no	2	3	2	women	Up to 34	Public hospital	From 0 to 5 years
4	probable	probable	probable	probable	probable	probable	probable	probable	probable										yes	no	no	no	no	no	no	no	no	triage	no	1	3	3	women	Up to 34	Public hospital	From 0 to 5 years
4	possible	possible	possible	possible	possible	possible	possible	possible	possible										yes	no	no	no	no	no	no	no	no	ALS, BLS, ACLS, triage, Psychological care, Zarządzano kryzysowe, humanitarian law, HAZMAT	no	1	2	2	men	Up to 34	Public hospital	From 0 to 5 years
3	possible	possible	possible	possible	possible	possible	possible	possible	possible										yes	no	no	no	no	no	no	no	no	ALS, BLS, ACLS, triage, Psychological care, Zarządzano kryzysowe, humanitarian law, HAZMAT	no	3	3	3	men	Up to 34	Public hospital	From 0 to 5 years
4	probable	probable	Very low risk	possible	Very low risk	low risk	probable	probable	Very low risk		in Lublin								yes	yes	no	no	no	no	no	no	no	ALS, ACLS, triage, Psychological care, Zarządzano kryzysowe, humanitarian law, HAZMAT	no	3	3	2	women	35-44	Public hospital	From 6 to 10 years
5	Very high risk	Very high risk	low risk	low risk	Very low risk	low risk	probable	probable	Very low risk										yes	yes	no	no	no	no	no	no	no	ALS, ACLS, triage, Psychological care, Zarządzano kryzysowe, humanitarian law, HAZMAT	no	2	3	3	women	35-44	Public hospital	From 6 to 10 years
4	probable	probable	Very low risk	possible	possible	possible	low risk	low risk	Very low risk		in Lublin								yes	yes	no	no	no	no	no	no	no	ACLS, triage, Psychological care, Zarządzano kryzysowe, humanitarian law, HAZMAT	no	2	3	3	women	45-54	Public hospital	16-20
4	probable	probable	low risk	possible	possible	possible	possible	possible	low risk		other place								yes	yes	no	no	no	no	no	no	no	ACLS, triage, Psychological care, Zarządzano kryzysowe, humanitarian law, HAZMAT	no	2	3	2	women	35-44	Public hospital	From 11 to 15 years
4	probable	probable	low risk	low risk	low risk	possible	Very high risk	probable	Very low risk		in Lublin								yes	yes	no	no	no	no	no	no	no	ALS, ACLS, triage, Psychological care, Zarządzano kryzysowe, humanitarian law, HAZMAT	no	3	3	2	women	35-44	Public hospital	16-20
3	possible	possible	possible	possible	possible	possible	possible	possible	possible	other place					other place		other place		yes	yes	no	no	no	no	no	no	yes	Zarządzano kryzysowe, humanitarian law	no	3	2	2	women	45-54	Public hospital	16-20
2	possible	possible	Very low risk	Very low risk	Very low risk	Very low risk	possible	low risk	Very low risk	other place									yes	no	no	no	no	no	no	no	no	ALS, BLS, ACLS, triage, Psychological care, Zarządzano kryzysowe, humanitarian law, HAZMAT	no	2	4	2	men	35-44	Public hospital	From 11 to 15 years
4	Very high risk	Very high risk	low risk	possible	low risk	possible	Very high risk	probable	Very low risk	other place	in Lublin								yes	yes	no	no	no	no	no	no	no	triage, Psychological care, Zarządzano kryzysowe, humanitarian law, HAZMAT	no	2	3	3	women	35-44	Public hospital	From 11 to 15 years
4	probable	probable	low risk	low risk	low risk	low risk	low risk	low risk	low risk	other place									yes	yes	no	no	no	no	no	no	no	ALS, ACLS, triage, Psychological care, Zarządzano kryzysowe, humanitarian law, HAZMAT	no	1	2	2	men	Up to 34	Public hospital	From 0 to 5 years
3	possible	possible	possible	possible	possible	possible	possible	possible	possible										yes	no	no	no	no	no	no	no	no	BLS, ACLS, triage, Psychological care, Zarządzano kryzysowe, humanitarian law, HAZMAT	no	1	3	1	women	Up to 34	Public hospital	From 0 to 5 years
2	possible	possible	low risk	low risk	low risk	low risk	low risk	possible	low risk										yes	yes	yes	no	yes	no	yes	no	no	humanitarian law	yes	4	4	2	women	55 years and over	Public hospital	More than 20 years
3	probable	probable	low risk	possible	low risk	possible	probable	possible	low risk		in Lublin								yes	yes	yes	no	yes	no	yes	no	no	humanitarian law	no	3	3	2	women	45-54	Public hospital	16-20
2	low risk	low risk	low risk	low risk	low risk	low risk	low risk	low risk	low risk										yes	yes	yes	yes	yes	yes	no	no	no	Zarządzano kryzysowe, humanitarian law, HAZMAT	no	2	2	2	women	45-54	Public hospital	More than 20 years
2	possible	possible	Very low risk	Very low risk	Very low risk	Very low risk	low risk	low risk	Very low risk										yes	yes	yes	no	yes	no	no	no	no	Psychological care, Zarządzano kryzysowe, humanitarian law, HAZMAT	no	2	2	2	women	45-54	Public hospital	16-20
3	possible	Very high risk	low risk	low risk	low risk	low risk	low risk	low risk	Very low risk	other place	in Lublin					other place			yes	yes	yes	yes	no	no	no	no	no	triage, Zarządzano kryzysowe, humanitarian law	no	3	3	3	women	45-54	Public hospital	More than 20 years
2	probable	probable	low risk	low risk	low risk	low risk	probable	probable	low risk		in Lublin					other place			yes	yes	yes	no	no	no	no	no	no	ACLS, triage, Psychological care, Zarządzano kryzysowe, humanitarian law, HAZMAT	no	3	3	1	women	45-54	Public hospital	16-20
3	possible	probable	probable	possible	low risk	possible	probable	probable	low risk	other place									yes	yes	yes	no	no	no	no	no	no	ACLS	no	1	2	2	women	45-54	Public hospital	16-20
3	probable	probable	low risk	low risk	possible	probable	probable	probable	low risk	other place									yes	yes	yes	no	no	no	no	no	no	ACLS, triage, Psychological care, Zarządzano kryzysowe, humanitarian law, HAZMAT	no	1	3	1	women	45-54	Public hospital	16-20
4	possible	probable	low risk	low risk	low risk	low risk	possible	possible	Very low risk		in Lublin								yes	yes	yes	no	no	no	no	no	no	ACLS, triage, Psychological care, Zarządzano kryzysowe, humanitarian law, HAZMAT	no	1	2	2	women	45-54	Public hospital	16-20
3	probable	Very high risk	low risk	low risk	low risk	low risk	probable	possible	low risk		in Lublin								yes	yes	yes	no	yes	no	yes	no	no	triage, Psychological care, Zarządzano kryzysowe, humanitarian law	no	2	3	3	women	55 years and over	Public hospital	16-20
3	probable	Very high risk	low risk	low risk	low risk	low risk	possible	possible	low risk		in Lublin								yes	yes	yes	no	yes	no	yes	no	no	Psychological care, Zarządzano kryzysowe, humanitarian law	no	2	3	3	women	45-54	Public hospital	16-20
3	probable	probable	probable	probable	probable	probable	probable	possible	possible										yes	no	yes	yes	yes	no	no	no	no	first aid, ALS, BLS, triage, Psychological care, Zarządzano kryzysowe, humanitarian law, HAZMAT	no	2	2	3	women	45-54	Public hospital	More than 20 years
3	probable	probable	possible	possible	possible	possible	probable	probable	possible										yes	yes	yes	no	no	no	no	no	no	triage, Psychological care, Zarządzano kryzysowe, humanitarian law, HAZMAT	no	2	2	1	women	35-44	Public hospital	From 11 to 15 years
2	low risk	probable	low risk	Very low risk	Very low risk	Very low risk	possible	low risk	Very low risk		in Lublin								yes	yes	yes	yes	yes	no	no	no	no	Psychological care, Zarządzano kryzysowe, HAZMAT	no	4	4	3	women	Up to 34	Public hospital	From 6 to 10 years
3	Very low risk	probable	low risk	low risk	low risk	low risk	possible	possible	Very low risk		in Lublin								yes	yes	yes	yes	yes	no	no	no	no	Psychological care, Zarządzano kryzysowe, humanitarian law, HAZMAT	no	3	4	3	women	35-44	Public hospital	From 11 to 15 years
3	probable	Very high risk	probable	probable	probable	probable	probable	probable	probable		in Lublin								yes	yes	yes	no	no	no	no	no	yes	ACLS, triage, Psychological care, Zarządzano kryzysowe, humanitarian law	no	1	1	1	men	35-44	Public hospital	From 6 to 10 years
2	probable	probable	possible	possible	possible	possible	probable	probable	low risk		in Lublin								yes	yes	yes	no	no	no	no	no	no	ACLS, triage, Psychological care, Zarządzano kryzysowe, humanitarian law, HAZMAT	no	2	1	1	men	Up to 34	Public hospital	From 0 to 5 years
3	possible	Very high risk	low risk	low risk	low risk	possible	possible	probable	low risk		in Lublin								yes	no	yes	no	no	no	no	no	yes	BLS, triage, Zarządzano kryzysowe	no	1	2	1	women	35-44	Public hospital	16-20
3	possible	Very high risk	low risk	low risk	possible	possible	possible	possible	low risk	in Lublin	in Lublin								yes	yes	yes	no	no	no	no	no	no	Psychological care, Zarządzano kryzysowe, humanitarian law, HAZMAT	no	1	3	1	women	35-44	Public hospital	From 11 to 15 years
2	low risk	low risk	low risk	low risk	low risk	low risk	low risk	low risk	low risk	in Lublin	in Lublin								yes	yes	yes	no	no	yes	yes	no	no	triage	no	3	3	2	women	45-54	Public hospital	More than 20 years
2	probable	Very high risk	possible	low risk	possible	possible	possible	probable	low risk		in Lublin								yes	no	no	no	no	no	no	no	yes	ACLS, triage, Psychological care, Zarządzano kryzysowe, humanitarian law	no	1	2	1	women	45-54	Public hospital	More than 20 years
3	probable	Very high risk	low risk	possible	low risk	possible	probable	possible	low risk	in Lublin	in Lublin								yes	yes	no	no	no	no	no	no	no	ACLS, triage, Psychological care, Zarządzano kryzysowe, humanitarian law, HAZMAT	no	2	2	1	women	35-44	Public hospital	From 6 to 10 years
2	low risk	probable	low risk	low risk	low risk	low risk	low risk	possible	Very low risk		in Lublin								yes	no	yes	no	no	no	yes	no	yes	ACLS, triage, Zarządzano kryzysowe	no	1	1	1	women	55 years and over	Public hospital	More than 20 years
3	possible	Very high risk	low risk	low risk	low risk	low risk	probable	possible	low risk	other place	in Lublin								yes	yes	no	no	no	no	no	no	no	ACLS, Psychological care, Zarządzano kryzysowe	no	2	2	1	women	45-54	Public hospital	16-20
3	low risk	Very high risk	probable	possible	possible	possible	possible	possible	low risk		in Lublin								yes	no	yes	no	no	no	no	no	yes	ALS, triage, Zarządzano kryzysowe, humanitarian law, HAZMAT	no	1	1	1	women	35-44	Public hospital	From 11 to 15 years
3	low risk	Very high risk	probable	possible	possible	possible	low risk	possible	low risk		in Lublin								yes	yes	no	no	no	no	no	no	no	BLS, ACLS, triage, Zarządzano kryzysowe	no	1	1	1	women	35-44	Public hospital	From 6 to 10 years
3	low risk	possible	Very low risk	Very low risk	Very low risk	low risk	probable	possible	Very low risk	in Lublin	in Lublin								yes	yes	yes	yes	yes	yes	no	no	no	Zarządzano kryzysowe, humanitarian law, HAZMAT	no	3	2	2	women	55 years and over	Public hospital	More than 20 years
3	possible	possible	Very low risk	Very low risk	Very low risk	low risk	probable	possible	Very low risk	in Lublin									yes	yes	no	no	no	no	no	no	no	Psychological care, Zarządzano kryzysowe, humanitarian law, HAZMAT	no	3	2	2	women	45-54	Public hospital	16-20
3	low risk	low risk	Very low risk	Very low risk	Very low risk	possible	possible	possible	Very low risk		in Lublin								yes	yes	yes	yes	yes	yes	no	no	yes	Zarządzano kryzysowe, humanitarian law, HAZMAT	no	1	1	1	women	Up to 34	Public hospital	From 0 to 5 years
3	low risk	low risk	low risk	low risk	low risk	low risk	low risk	low risk	low risk		in Lublin								yes	yes	yes	yes	yes	yes	no	no	no	Zarządzano kryzysowe, humanitarian law, HAZMAT	no	1	2	1	women	Up to 34	Public hospital	From 6 to 10 years
2	possible	probable	Very low risk	Very low risk	probable	probable	probable	low risk	Very low risk		in Lublin								yes	yes	yes	yes	yes	yes	yes	no	no	humanitarian law, HAZMAT	no	1	1	1	women	35-44	Public hospital	From 6 to 10 years
3	low risk	probable	Very low risk	Very low risk	Very low risk	probable	probable	probable	Very low risk		in Lublin								yes	yes	yes	no	no	no	no	no	no	triage, Psychological care, Zarządzano kryzysowe, humanitarian law, HAZMAT	no	1	1	1	women	35-44	Public hospital	From 6 to 10 years
2	possible	possible	low risk	low risk	low risk	possible	possible	possible	Very low risk		in Lublin								yes	yes	yes	no	yes	no	no	no	no	ACLS, HAZMAT	no	1	1	1	women	45-54	Public hospital	From 11 to 15 years
2	probable	probable	Very low risk	low risk	low risk	low risk	low risk	low risk	Very low risk		in Lublin								yes	yes	no	no	no	no	no	no	no	ALS, BLS, ACLS, triage, Psychological care, Zarządzano kryzysowe, humanitarian law, HAZMAT	no	1	1	1	women	35-44	Public hospital	From 0 to 5 years
2	low risk	probable	Very low risk	Very low risk	Very low risk	Very low risk	possible	Very low risk	Very low risk		in Lublin								yes	yes	yes	yes	yes	no	no	no	no	ALS, BLS, ACLS, triage, HAZMAT	no	1	1	1	women	35-44	Public hospital	From 6 to 10 years
4	possible	possible	Very low risk	low risk	Very low risk	possible	probable	possible	Very low risk										yes	yes	no	no	no	no	no	no	no	BLS, ACLS, triage, Psychological care, Zarządzano kryzysowe	no	2	2	1	women	35-44	Public hospital	From 11 to 15 years
3	probable	Very high risk	Very low risk	Very low risk	Very low risk	Very low risk	probable	low risk	Very low risk		in Lublin								yes	yes	yes	no	yes	no	no	no	no	Zarządzano kryzysowe	no	4	4	1	women	45-54	Public hospital	More than 20 years
3	probable	probable	low risk	low risk	low risk	low risk	probable	probable	low risk		in Lublin								yes	yes	yes	no	no	no	no	no	no	ACLS, triage, Psychological care, Zarządzano kryzysowe, humanitarian law, HAZMAT	no	3	3	2	women	45-54	Public hospital	16-20
4	possible	probable	low risk	low risk	possible	low risk	probable	Very low risk	Very low risk		in Lublin								yes	yes	yes	no	yes	no	no	no	no	ACLS	yes	4	4	4	women	45-54	Public hospital	16-20
3	probable	probable	low risk	possible	low risk	probable	probable	probable	probable		in Lublin								yes	yes	yes	no	no	no	no	no	no	triage, Zarządzano kryzysowe, HAZMAT	no	3	3	1	women	45-54	Public hospital	16-20
3	low risk	probable	low risk	low risk	low risk	low risk	probable	possible	Very low risk										yes	no	no	no	no	no	no	no	no	Psychological care	no	2	2	2	women	35-44	Public hospital	16-20
2	probable	probable	possible	possible	possible	possible	probable	probable	low risk		in Lublin								yes	no	no	no	no	no	no	no	no	ALS, BLS, ACLS, triage, Psychological care, Zarządzano kryzysowe, humanitarian law, HAZMAT	no	2	3	2	women	Up to 34	Public hospital	From 0 to 5 years
3	Very low risk	Very high risk	possible	possible	possible	probable	possible	possible	low risk										yes	no	no	no	no	no	no	no	no	Psychological care, Zarządzano kryzysowe	no	3	2	2	women	35-44	Public hospital	From 11 to 15 years
3	Very high risk	probable	possible	possible	possible	probable	possible	low risk	low risk		in Lublin								yes	no	no	no	no	no	no	no	no	Psychological care, Zarządzano kryzysowe	no	3	2	2	women	35-44	Public hospital	From 6 to 10 years
2	possible	possible	possible	possible	possible	possible	possible	possible	possible	in Lublin	in Lublin								yes	yes	yes	yes	yes	no	no	no	no	HAZMAT	no	3	3	3	women	55 years and over	Public hospital	More than 20 years
3	probable	probable	probable	possible	possible	possible	possible	possible	possible		in Lublin								yes	yes	no	no	no	no	no	no	no	ALS, ACLS	no	2	2	2	women	35-44	Public hospital	From 11 to 15 years
3	possible	possible	possible	possible	possible	possible	possible	possible	possible		in Lublin								yes	no	no	no	no	no	no	no	no	ALS, BLS, ACLS, triage	no	2	2	3	women	35-44	Public hospital	16-20
3	Very high risk	Very high risk	low risk	low risk	low risk	possible	possible	possible	low risk	other place	other place								yes	yes	yes	no	no	no	no	no	no	ACLS, triage, Psychological care, Zarządzano kryzysowe, humanitarian law, HAZMAT	no	3	3	2	women	55 years and over	Public hospital	More than 20 years
3	probable	probable	low risk	low risk	low risk	low risk	low risk	low risk	low risk										yes	no	no	no	no	no	no	no	no	ALS, BLS, ACLS, triage, Psychological care, Zarządzano kryzysowe, humanitarian law, HAZMAT	no	2	4	2	women	Up to 34	Public hospital	From 0 to 5 years
3	probable	probable	low risk	low risk	low risk	low risk	Very low risk	Very low risk	Very low risk		in Lublin								yes	yes	no	no	no	no	no	no	no	triage, Psychological care, Zarządzano kryzysowe, humanitarian law, HAZMAT	no	2	3	2	women	Up to 34	Public hospital	From 6 to 10 years
4	probable	probable	low risk	low risk	low risk	possible	probable	probable	Very low risk		in Lublin								yes	yes	no	no	no	no	no	no	no	ALS, ACLS, triage, Psychological care, Zarządzano kryzysowe, humanitarian law, HAZMAT	no	2	4	1	women	35-44	Public hospital	16-20
3	Very high risk	Very high risk	low risk	possible	Very low risk	low risk	probable	possible	Very low risk	other place	in Lublin								yes	yes	no	no	no	no	no	no	no	triage, Psychological care, Zarządzano kryzysowe, humanitarian law, HAZMAT	no	3	2	2	women	45-54	Public hospital	16-20
3	probable	probable	low risk	low risk	low risk	low risk	low risk	low risk	Very low risk		in Lublin								yes	no	no	no	no	no	no	no	no	ALS, BLS, ACLS, triage	no	2	3	2	men	Up to 34	Public hospital	From 6 to 10 years
3	possible	probable	low risk	low risk	low risk	low risk	low risk	low risk	low risk	other place									yes	no	no	no	no	no	no	no	no	ALS, BLS, ACLS, triage, Psychological care, Zarządzano kryzysowe, humanitarian law, HAZMAT	no	2	3	3	men	Up to 34	Public hospital	From 0 to 5 years
3	possible	possible	low risk	low risk	low risk	low risk	low risk	low risk	Very low risk	in Lublin	in Lublin								yes	yes	no	no	no	no	yes	no	no	HAZMAT	no	2	2	2	women	Up to 34	Public hospital	From 0 to 5 years
3	Very high risk	Very high risk	low risk	probable	low risk	possible	probable	probable	Very low risk		in Lublin								yes	yes	yes	no	no	no	no	no	no	ACLS, triage, Psychological care, Zarządzano kryzysowe, humanitarian law, HAZMAT	no	2	2	2	women	35-44	Public hospital	16-20
3	probable	Very high risk	Very low risk	low risk	Very low risk	low risk	probable	probable	Very low risk		in Lublin								yes	no	no	no	no	no	no	no	no	ALS, BLS, ACLS, triage	no	1	3	2	women	Up to 34	Public hospital	From 0 to 5 years
3	possible	possible	low risk	low risk	low risk	low risk	low risk	low risk	Very low risk	other place									yes	yes	no	no	no	no	no	no	no	ALS, ACLS, triage, Zarządzano kryzysowe	no	1	4	2	women	Up to 34	Public hospital	From 0 to 5 years
3	possible	possible	possible	possible	possible	possible	possible	possible	possible										yes	yes	no	no	no	no	no	no	no	BLS, ACLS, triage	no	3	3	3	women	Up to 34	Public hospital	From 0 to 5 years
3	probable	probable	possible	low risk	low risk	low risk	possible	possible	low risk		in Lublin								yes	yes	yes	no	no	no	no	no	no	ACLS, triage, Psychological care, Zarządzano kryzysowe, humanitarian law, HAZMAT	no	2	3	2	women	Up to 34	Public hospital	From 6 to 10 years
3	Very high risk	Very high risk	low risk	low risk	low risk	low risk	low risk	low risk	low risk	other place									yes	no	no	no	no	no	no	no	no	ALS, BLS, ACLS, triage, Psychological care, Zarządzano kryzysowe, humanitarian law, HAZMAT	no	2	3	2	women	35-44	Public hospital	From 11 to 15 years
3	probable	probable	possible	possible	possible	possible	possible	possible	possible	other place	in Lublin						in Lublin		yes	yes	yes	no	no	no	no	no	no	triage, Psychological care, Zarządzano kryzysowe, humanitarian law, HAZMAT	no	3	4	3	women	55 years and over	Public hospital	More than 20 years
3	probable	probable	possible	possible	possible	possible	possible	possible	possible	in Lublin	in Lublin								yes	no	no	no	no	no	no	no	no	BLS, ACLS, triage, Psychological care, Zarządzano kryzysowe, humanitarian law, HAZMAT	no	3	3	3	women	35-44	Public hospital	From 11 to 15 years
3	probable	probable	low risk	low risk	possible	possible	possible	possible	low risk	in Lublin	in Lublin								yes	yes	no	no	no	no	no	no	no	BLS, ACLS, triage, Psychological care, Zarządzano kryzysowe, humanitarian law, HAZMAT	no	3	3	2	women	45-54	Public hospital	More than 20 years
3	possible	possible	possible	possible	possible	possible	possible	possible	possible		in Lublin								yes	yes	no	no	no	no	no	no	no	ALS, ACLS, triage, Psychological care, Zarządzano kryzysowe, humanitarian law, HAZMAT	no	2	3	3	women	35-44	Public hospital	16-20
3	possible	possible	low risk	low risk	low risk	low risk	low risk	low risk	Very low risk	in Lublin	in Lublin								yes	yes	no	no	no	no	no	no	no	ALS, ACLS, triage, Psychological care, Zarządzano kryzysowe, humanitarian law, HAZMAT	no	3	3	3	women	45-54	Public hospital	16-20
3	probable	probable	possible	possible	possible	possible	probable	possible	Very low risk		in Lublin								yes	yes	yes	no	no	no	no	no	no	triage, Psychological care, Zarządzano kryzysowe	no	2	4	2	women	35-44	Public hospital	From 11 to 15 years
3	probable	probable	Very low risk	low risk	low risk	low risk	low risk	low risk	Very low risk		in Lublin								yes	no	no	no	no	no	no	no	no	ALS, BLS, ACLS, triage, Psychological care, Zarządzano kryzysowe, humanitarian law, HAZMAT	no	2	3	3	women	35-44	Public hospital	From 11 to 15 years
3	probable	probable	low risk	low risk	possible	possible	possible	possible	Very low risk		in Lublin								yes	no	no	no	no	no	no	no	no	triage, Psychological care, Zarządzano kryzysowe, humanitarian law	no	1	3	3	men	Up to 34	Public hospital	From 0 to 5 years
4	probable	probable	low risk	low risk	low risk	low risk	low risk	possible	Very low risk	other place	in Lublin								yes	no	no	no	no	no	no	no	no	ALS, BLS, ACLS, triage, Psychological care, Zarządzano kryzysowe, humanitarian law, HAZMAT	no	3	3	3	women	35-44	Public hospital	From 11 to 15 years
3	probable	probable	Very low risk	low risk	Very low risk	low risk	probable	possible	Very low risk		in Lublin								yes	yes	yes	yes	yes	no	no	no	no	HAZMAT	no	3	4	2	women	55 years and over	Public hospital	More than 20 years
4	Very high risk	Very high risk	low risk	probable	possible	possible	probable	probable	low risk	other place	in Lublin								yes	yes	no	no	no	no	no	no	no	ACLS, triage, HAZMAT	no	3	3	3	women	35-44	Public hospital	From 11 to 15 years
3	probable	probable	low risk	low risk	possible	low risk	low risk	possible	Very low risk		in Lublin								yes	yes	no	no	no	no	no	no	no	triage, Psychological care, Zarządzano kryzysowe, humanitarian law	no	3	4	3	women	45-54	Public hospital	16-20
3	possible	possible	possible	possible	possible	possible	possible	possible	possible		in Lublin								yes	no	no	no	no	no	no	no	no	ACLS, triage, Psychological care, Zarządzano kryzysowe, humanitarian law, HAZMAT	no	2	4	2	women	45-54	Public hospital	16-20
3	probable	probable	probable	possible	possible	possible	possible	possible	possible		in Lublin								yes	yes	no	no	no	no	no	no	no	ALS, ACLS	no	2	2	2	women	35-44	Public hospital	From 11 to 15 years
3	possible	possible	possible	possible	possible	possible	possible	possible	possible		in Lublin								yes	no	no	no	no	no	no	no	no	ALS, BLS, ACLS, triage	no	2	2	3	women	35-44	Public hospital	16-20
3	Very high risk	Very high risk	low risk	low risk	low risk	possible	possible	possible	low risk	other place	other place								yes	yes	yes	no	no	no	no	no	no	ACLS, triage, Psychological care, Zarządzano kryzysowe, humanitarian law, HAZMAT	no	3	3	2	women	55 years and over	Public hospital	More than 20 years
3	probable	probable	low risk	low risk	low risk	low risk	low risk	low risk	low risk										yes	no	no	no	no	no	no	no	no	ALS, BLS, ACLS, triage, Psychological care, Zarządzano kryzysowe, humanitarian law, HAZMAT	no	2	4	2	women	Up to 34	Public hospital	From 0 to 5 years
3	probable	probable	low risk	low risk	low risk	low risk	Very low risk	Very low risk	Very low risk		in Lublin								yes	yes	no	no	no	no	no	no	no	triage, Psychological care, Zarządzano kryzysowe, humanitarian law, HAZMAT	no	2	3	2	women	Up to 34	Public hospital	From 6 to 10 years
2	probable	probable	low risk	low risk	low risk	possible	probable	probable	Very low risk		in Lublin								yes	yes	no	no	no	no	no	no	no	ALS, ACLS, triage, Psychological care, Zarządzano kryzysowe, humanitarian law, HAZMAT	no	2	4	1	women	35-44	Public hospital	16-20
3	Very high risk	Very high risk	low risk	possible	Very low risk	low risk	probable	possible	Very low risk	other place	in Lublin								yes	yes	no	no	no	no	no	no	no	triage, Psychological care, Zarządzano kryzysowe, humanitarian law, HAZMAT	no	3	2	2	women	45-54	Public hospital	16-20
3	probable	probable	low risk	low risk	low risk	low risk	low risk	low risk	Very low risk		in Lublin								yes	no	no	no	no	no	no	no	no	ALS, BLS, ACLS, triage	no	2	3	2	men	Up to 34	Public hospital	From 6 to 10 years
3	possible	probable	low risk	low risk	low risk	low risk	low risk	low risk	low risk	other place									yes	no	no	no	no	no	no	no	no	ALS, BLS, ACLS, triage, Psychological care, Zarządzano kryzysowe, humanitarian law, HAZMAT	no	2	3	3	men	Up to 34	Public hospital	From 0 to 5 years
3	possible	possible	low risk	low risk	low risk	low risk	low risk	low risk	Very low risk	in Lublin	in Lublin								yes	yes	no	no	no	no	yes	no	no	HAZMAT	no	2	2	2	women	Up to 34	Public hospital	From 0 to 5 years
3	Very high risk	Very high risk	low risk	probable	low risk	possible	probable	probable	Very low risk		in Lublin								yes	yes	yes	no	no	no	no	no	no	ACLS, triage, Psychological care, Zarządzano kryzysowe, humanitarian law, HAZMAT	no	2	2	2	women	35-44	Public hospital	16-20
3	probable	Very high risk	Very low risk	low risk	Very low risk	low risk	probable	probable	Very low risk		in Lublin								yes	no	no	no	no	no	no	no	no	ALS, BLS, ACLS, triage	no	1	3	2	women	Up to 34	Public hospital	From 0 to 5 years
3	possible	possible	low risk	low risk	low risk	low risk	low risk	low risk	Very low risk	other place									yes	yes	no	no	no	no	no	no	no	ALS, ACLS, triage, Zarządzano kryzysowe	no	1	4	2	women	Up to 34	Public hospital	From 0 to 5 years
3	possible	possible	possible	possible	possible	possible	possible	possible	possible										yes	yes	no	no	no	no	no	no	no	BLS, ACLS, triage	no	3	3	3	women	Up to 34	Public hospital	From 0 to 5 years
3	probable	probable	possible	low risk	low risk	low risk	possible	possible	low risk		in Lublin								yes	yes	yes	no	no	no	no	no	no	ACLS, triage, Psychological care, Zarządzano kryzysowe, humanitarian law, HAZMAT	no	2	3	2	women	Up to 34	Public hospital	From 6 to 10 years
3	Very high risk	Very high risk	low risk	low risk	low risk	low risk	low risk	low risk	low risk	other place									yes	no	no	no	no	no	no	no	no	ALS, BLS, ACLS, triage, Psychological care, Zarządzano kryzysowe, humanitarian law, HAZMAT	no	2	3	2	women	35-44	Public hospital	From 11 to 15 years
3	probable	probable	possible	possible	possible	possible	possible	possible	possible	other place	in Lublin						in Lublin		yes	yes	yes	no	no	no	no	no	no	triage, Psychological care, Zarządzano kryzysowe, humanitarian law, HAZMAT	no	3	4	3	women	55 years and over	Public hospital	More than 20 years
3	probable	probable	possible	possible	possible	possible	possible	possible	possible	in Lublin	in Lublin								yes	no	no	no	no	no	no	no	no	BLS, ACLS, triage, Psychological care, Zarządzano kryzysowe, humanitarian law, HAZMAT	no	3	3	3	women	35-44	Public hospital	From 11 to 15 years
3	probable	probable	low risk	low risk	possible	possible	possible	possible	low risk	in Lublin	in Lublin								yes	yes	no	no	no	no	no	no	no	BLS, ACLS, triage, Psychological care, Zarządzano kryzysowe, humanitarian law, HAZMAT	no	3	3	2	women	45-54	Public hospital	More than 20 years
3	possible	possible	possible	possible	possible	possible	possible	possible	possible		in Lublin								yes	yes	no	no	no	no	no	no	no	ALS, ACLS, triage, Psychological care, Zarządzano kryzysowe, humanitarian law, HAZMAT	no	2	3	3	women	35-44	Public hospital	16-20
3	possible	possible	low risk	low risk	low risk	low risk	low risk	low risk	Very low risk	in Lublin	in Lublin								yes	yes	no	no	no	no	no	no	no	ALS, ACLS, triage, Psychological care, Zarządzano kryzysowe, humanitarian law, HAZMAT	no	3	3	3	women	45-54	Public hospital	16-20
3	probable	probable	possible	possible	possible	possible	probable	possible	Very low risk		in Lublin								yes	yes	yes	no	no	no	no	no	no	triage, Psychological care, Zarządzano kryzysowe	no	2	4	2	women	35-44	Public hospital	From 11 to 15 years
3	probable	probable	Very low risk	low risk	low risk	low risk	low risk	low risk	Very low risk		in Lublin								yes	no	no	no	no	no	no	no	no	ALS, BLS, ACLS, triage, Psychological care, Zarządzano kryzysowe, humanitarian law, HAZMAT	no	2	3	3	women	35-44	Public hospital	From 11 to 15 years
3	probable	probable	low risk	low risk	possible	possible	possible	possible	Very low risk		in Lublin								yes	no	no	no	no	no	no	no	no	triage, Psychological care, Zarządzano kryzysowe, humanitarian law	no	1	3	3	men	Up to 34	Public hospital	From 0 to 5 years
2	probable	probable	low risk	low risk	low risk	low risk	low risk	possible	Very low risk	other place	in Lublin								yes	no	no	no	no	no	no	no	no	ALS, BLS, ACLS, triage, Psychological care, Zarządzano kryzysowe, humanitarian law, HAZMAT	no	3	3	3	women	35-44	Public hospital	From 11 to 15 years
3	probable	probable	Very low risk	low risk	Very low risk	low risk	probable	possible	Very low risk		in Lublin								yes	yes	yes	yes	yes	no	no	no	no	HAZMAT	no	3	4	2	women	55 years and over	Public hospital	More than 20 years
4	Very high risk	Very high risk	low risk	probable	possible	possible	probable	probable	low risk	other place	in Lublin								yes	yes	no	no	no	no	no	no	no	ACLS, triage, HAZMAT	no	3	3	3	women	35-44	Public hospital	From 11 to 15 years
3	probable	probable	low risk	low risk	possible	low risk	low risk	possible	Very low risk		in Lublin								yes	yes	no	no	no	no	no	no	no	triage, Psychological care, Zarządzano kryzysowe, humanitarian law	no	3	4	3	women	45-54	Public hospital	16-20
3	possible	possible	possible	possible	possible	possible	possible	possible	possible		in Lublin								yes	no	no	no	no	no	no	no	no	ACLS, triage, Psychological care, Zarządzano kryzysowe, humanitarian law, HAZMAT	no	2	4	2	women	45-54	Public hospital	16-20
5	Very high risk	Very high risk	Very high risk	Very high risk	Very high risk	Very high risk	Very high risk	probable	low risk		in Lublin								yes	yes	yes	yes	no	no	no	no	no	triage, Psychological care, Zarządzano kryzysowe, humanitarian law, HAZMAT	no	3	2	3	women	Up to 34	Public hospital	From 0 to 5 years
5	Very high risk	Very high risk	Very high risk	Very high risk	Very high risk	Very high risk	Very high risk	probable	low risk		in Lublin								yes	yes	yes	yes	no	no	no	no	no	triage, Zarządzano kryzysowe, humanitarian law, HAZMAT	no	3	2	3	women	Up to 34	Public hospital	From 0 to 5 years
2	Very low risk	low risk	low risk	low risk	low risk	low risk	low risk	low risk	low risk										yes	no	no	no	no	no	no	no	no	Psychological care	no	2	2	3	women	Up to 34	Public hospital	From 6 to 10 years
4	Very high risk	Very high risk	Very low risk	possible	low risk	possible	Very high risk	probable	Very low risk		in Lublin								yes	no	no	no	no	no	no	no	no	ALS, BLS, ACLS, triage, Psychological care, Zarządzano kryzysowe, humanitarian law, HAZMAT	no	3	3	3	women	35-44	Public hospital	From 11 to 15 years
3	probable	probable	possible	possible	possible	possible	possible	possible	Very low risk		in Lublin								yes	yes	no	no	no	no	no	no	no	ALS, ACLS, triage	no	2	3	3	women	45-54	Public hospital	16-20
3	probable	probable	Very low risk	low risk	low risk	low risk	low risk	low risk	Very low risk		in Lublin								yes	yes	no	no	no	no	no	no	no	ALS, ACLS, HAZMAT	no	2	3	3	women	35-44	Public hospital	From 11 to 15 years
3	probable	probable	low risk	low risk	low risk	possible	possible	possible	low risk	other place	in Lublin				other place				yes	yes	yes	no	yes	no	no	no	no	ACLS, Psychological care, Zarządzano kryzysowe, humanitarian law, HAZMAT	no	4	4	3	women	45-54	Public hospital	More than 20 years
2	Very high risk	Very high risk	low risk	possible	Very low risk	low risk	probable	probable	low risk	other place	in Lublin								yes	yes	no	no	no	no	no	no	no	ALS, ACLS, triage, Psychological care, HAZMAT	no	3	4	2	women	35-44	Public hospital	16-20
3	probable	probable	probable	probable	probable	probable	probable	probable	probable										yes	no	no	no	no	no	no	no	no	ALS, BLS, ACLS, triage, Psychological care, Zarządzano kryzysowe, humanitarian law, HAZMAT	no	1	3	2	women	Up to 34	Public hospital	From 0 to 5 years
3	probable	probable	possible	possible	possible	possible	probable	probable	Very low risk		in Lublin								yes	yes	no	no	no	no	no	no	no	ALS, ACLS, triage, Psychological care, Zarządzano kryzysowe, humanitarian law, HAZMAT	no	2	3	2	women	Up to 34	Public hospital	More than 20 years
3	probable	probable	probable	probable	probable	probable	probable	probable	probable										yes	no	no	no	no	no	no	no	no	triage	no	1	3	3	women	Up to 34	Public hospital	More than 20 years
3	possible	possible	possible	possible	possible	possible	possible	possible	possible										yes	no	no	no	no	no	no	no	no	ALS, BLS, ACLS, triage, Psychological care, Zarządzano kryzysowe, humanitarian law, HAZMAT	no	1	2	2	men	Up to 34	Public hospital	From 0 to 5 years
2	possible	possible	possible	possible	possible	possible	possible	possible	possible										yes	no	no	no	no	no	no	no	no	ALS, BLS, ACLS, triage, Psychological care, Zarządzano kryzysowe, humanitarian law, HAZMAT	no	3	3	3	men	Up to 34	Public hospital	From 0 to 5 years
3	probable	probable	Very low risk	possible	Very low risk	low risk	probable	probable	Very low risk		in Lublin								yes	yes	no	no	no	no	no	no	no	ALS, ACLS, triage, Psychological care, Zarządzano kryzysowe, humanitarian law, HAZMAT	no	3	3	2	women	35-44	Public hospital	From 6 to 10 years
4	Very high risk	Very high risk	low risk	low risk	Very low risk	low risk	probable	probable	Very low risk										yes	yes	no	no	no	no	no	no	no	ALS, ACLS, triage, Psychological care, Zarządzano kryzysowe, humanitarian law, HAZMAT	no	2	3	3	women	35-44	Public hospital	From 6 to 10 years
3	probable	probable	Very low risk	possible	possible	possible	low risk	low risk	Very low risk		in Lublin								yes	yes	no	no	no	no	no	no	no	ACLS, triage, Psychological care, Zarządzano kryzysowe, humanitarian law, HAZMAT	no	2	3	3	women	45-54	Public hospital	16-20
3	probable	probable	low risk	possible	possible	possible	possible	possible	low risk		other place								yes	yes	no	no	no	no	no	no	no	ACLS, triage, Psychological care, Zarządzano kryzysowe, humanitarian law, HAZMAT	no	2	3	2	women	35-44	Public hospital	From 11 to 15 years
3	probable	probable	low risk	low risk	low risk	possible	Very high risk	probable	Very low risk		in Lublin								yes	yes	no	no	no	no	no	no	no	ALS, ACLS, triage, Psychological care, Zarządzano kryzysowe, humanitarian law, HAZMAT	no	3	3	2	women	35-44	Public hospital	16-20
2	possible	possible	possible	possible	possible	possible	possible	possible	possible	other place					other place		other place		yes	yes	no	no	no	no	no	no	yes	Zarządzano kryzysowe, humanitarian law	no	3	2	2	women	45-54	Public hospital	16-20
3	possible	possible	Very low risk	Very low risk	Very low risk	Very low risk	possible	low risk	Very low risk	other place									yes	no	no	no	no	no	no	no	no	ALS, BLS, ACLS, triage, Psychological care, Zarządzano kryzysowe, humanitarian law, HAZMAT	no	2	4	2	men	35-44	Public hospital	From 11 to 15 years
3	Very high risk	Very high risk	low risk	possible	low risk	possible	Very high risk	probable	Very low risk	other place	in Lublin								yes	yes	no	no	no	no	no	no	no	triage, Psychological care, Zarządzano kryzysowe, humanitarian law, HAZMAT	no	2	3	3	women	35-44	Public hospital	From 11 to 15 years
3	probable	probable	low risk	low risk	low risk	low risk	low risk	low risk	low risk	other place									yes	yes	no	no	no	no	no	no	no	ALS, ACLS, triage, Psychological care, Zarządzano kryzysowe, humanitarian law, HAZMAT	no	1	2	2	men	Up to 34	Public hospital	From 0 to 5 years
4	possible	Very high risk	low risk	low risk	possible	possible	possible	probable	low risk										yes	yes	yes	no	yes	yes	yes	yes	no	triage, HAZMAT	no	3	3	3	women	Up to 34	research facility	From 0 to 5 years
3	Very high risk	Very high risk	possible	probable	probable	probable	probable	possible	Very low risk	in Lublin									yes	yes	no	no	yes	no	no	no	no	ALS, ACLS	yes	3	3	2	women	35-44	research facility	From 6 to 10 years
3	possible	Very high risk	possible	possible	possible	possible	probable	possible	low risk										yes	yes	no	no	no	no	no	no	no	Psychological care, humanitarian law	no	3	3	3	women	55 years and over	research facility	More than 20 years
4	Very high risk	Very high risk	Very low risk	Very low risk	Very low risk	probable	probable	Very high risk	Very low risk										yes	yes	yes	yes	no	no	no	no	no	triage, Psychological care, Zarządzano kryzysowe, humanitarian law, HAZMAT	no	2	2	3	women	45-54	research facility	16-20
5	probable	Very high risk	low risk	Very high risk	possible	possible	probable	possible	Very low risk										yes	yes	yes	no	yes	no	no	no	no	Psychological care, HAZMAT	yes	4	2	2	women	55 years and over	research facility	More than 20 years
3	Very low risk	probable	possible	possible	probable	probable	Very high risk	probable	low risk										yes	no	no	no	no	no	no	no	no	first aid	yes	2	3	2	women	35-44	research facility	From 11 to 15 years
3	possible	Very high risk	Very low risk	low risk	possible	low risk	low risk	possible	Very low risk										yes	yes	no	no	no	no	no	no	no	first aid, ALS	yes	3	2	2	women	45-54	research facility	16-20
2	low risk	probable	low risk	low risk	possible	possible	possible	possible	low risk										yes	yes	yes	no	no	no	no	no	no	ACLS, Psychological care, Zarządzano kryzysowe	no	3	2	2	women	45-54	research facility	More than 20 years
1	Very low risk	low risk	Very low risk	Very low risk	Very low risk	low risk	low risk	low risk	Very low risk										yes	yes	yes	yes	yes	yes	no	yes	no	ALS, BLS, triage, humanitarian law	yes	3	3	2	women	55 years and over	research facility	More than 20 years
2	low risk	probable	low risk	low risk	possible	possible	possible	low risk	Very low risk		in Lublin								yes	yes	yes	no	no	no	no	no	no	ACLS, Psychological care, Zarządzano kryzysowe	no	3	2	2	women	45-54	research facility	More than 20 years
3	possible	Very high risk	Very low risk	low risk	possible	low risk	low risk	probable	Very low risk		in Lublin								yes	yes	no	no	no	no	no	no	no	first aid, ALS	yes	3	3	2	men	45-54	research facility	16-20
5	probable	Very high risk	low risk	Very high risk	possible	possible	probable	possible	Very low risk		other place								yes	yes	yes	no	yes	no	no	no	no	Psychological care, HAZMAT	yes	4	2	2	women	55 years and over	research facility	More than 20 years
4	Very high risk	Very high risk	Very low risk	Very low risk	Very low risk	probable	probable	Very high risk	Very low risk	in Lublin	in Lublin	in Lublin	in Lublin	other place	other place	other place	other place	other place	yes	yes	yes	yes	no	no	no	no	no	triage, Psychological care, Zarządzano kryzysowe, humanitarian law, HAZMAT	no	2	2	3	women	45-54	research facility	16-20
3	possible	Very high risk	possible	possible	possible	possible	probable	possible	low risk										yes	yes	no	no	no	no	no	no	no	Psychological care, humanitarian law	no	3	3	3	women	55 years and over	research facility	More than 20 years
3	Very high risk	Very high risk	possible	probable	probable	probable	probable	possible	Very low risk	in Lublin									yes	yes	no	no	yes	no	no	no	no	ALS, ACLS, HAZMAT	yes	3	3	2	women	Up to 34	research facility	From 6 to 10 years
2	Very low risk	low risk	low risk	low risk	low risk	low risk	possible	low risk	Very low risk										yes	no	no	no	no	no	no	no	no	Psychological care	no	2	2	2	women	55 years and over	research facility	More than 20 years
3	probable	Very high risk	possible	possible	possible	possible	probable	probable	low risk										yes	yes	yes	no	no	no	no	no	no	Psychological care, Zarządzano kryzysowe	no	3	3	3	women	35-44	research facility	From 11 to 15 years
1	Very low risk	possible	Very low risk	Very low risk	Very low risk	Very low risk	low risk	Very low risk	Very low risk										yes	no	no	no	yes	yes	no	no	no	Psychological care	no	4	4	3	women	35-44	research facility	From 11 to 15 years
3	low risk	Very high risk	low risk	probable	probable	probable	probable	low risk	low risk										yes	yes	no	no	no	no	no	no	no	BLS, humanitarian law, HAZMAT	yes	2	2	3	women	45-54	research facility	More than 20 years
2	Very low risk	low risk	low risk	low risk	low risk	low risk	possible	low risk	Very low risk		in Lublin								yes	no	no	no	no	no	no	no	no	Psychological care	no	2	2	2	women	45-54	research facility	More than 20 years
3	probable	Very high risk	possible	possible	possible	possible	probable	possible	Very low risk										yes	yes	yes	no	no	no	no	no	no	Psychological care, Zarządzano kryzysowe	no	3	3	3	women	35-44	research facility	From 11 to 15 years
2	low risk	possible	Very low risk	Very low risk	Very low risk	Very low risk	low risk	Very low risk	Very low risk										yes	no	no	no	yes	yes	no	no	no	Psychological care	no	4	4	3	women	35-44	research facility	From 11 to 15 years
3	low risk	probable	low risk	probable	possible	probable	probable	low risk	low risk		in Lublin								yes	yes	no	no	no	no	no	no	no	BLS, humanitarian law, HAZMAT	yes	2	2	3	women	35-44	research facility	16-20
1	low risk	Very high risk	Very high risk	low risk	Very low risk	low risk	probable	low risk	Very low risk										yes	yes	yes	no	yes	yes	no	no	no	ACLS, humanitarian law, HAZMAT	no	3	3	2	women	35-44	research facility	From 11 to 15 years
2	Very low risk	possible	low risk	low risk	possible	low risk	probable	probable	low risk										yes	no	no	no	yes	yes	yes	no	no	ALS, BLS, ACLS, HAZMAT	no	3	3	4	women	45-54	research facility	More than 20 years
1	low risk	Very high risk	probable	possible	possible	possible	Very high risk	low risk	Very low risk										yes	yes	no	no	no	no	no	no	no	ALS, ACLS, Psychological care	no	1	1	1	women	35-44	research facility	More than 20 years
2	low risk	possible	low risk	low risk	low risk	possible	probable	probable	low risk										yes	no	no	no	no	yes	yes	yes	no	ACLS, HAZMAT	no	3	3	3	women	35-44	research facility	16-20
2	low risk	Very high risk	probable	possible	low risk	possible	probable	possible	Very low risk										yes	yes	no	no	no	no	no	no	no	Psychological care, Zarządzano kryzysowe	no	1	2	2	women	35-44	research facility	From 11 to 15 years
1	Very low risk	possible	low risk	low risk	possible	possible	possible	possible	possible										yes	yes	no	no	no	no	no	no	no	BLS, ACLS, Psychological care, Zarządzano kryzysowe	yes	3	3	3	women	45-54	research facility	More than 20 years
3	probable	Very high risk	possible	low risk	possible	possible	probable	probable	low risk										yes	yes	yes	no	no	no	no	no	no	ACLS, triage, Psychological care, Zarządzano kryzysowe	no	3	3	3	women	Up to 34	research facility	From 0 to 5 years
2	Very low risk	possible	low risk	low risk	possible	possible	possible	possible	Very low risk										yes	yes	no	no	no	no	no	no	no	ALS, BLS, Psychological care, Zarządzano kryzysowe	yes	3	3	3	women	45-54	research facility	More than 20 years
3	probable	Very high risk	possible	possible	possible	possible	probable	probable	Very low risk										yes	yes	no	no	no	no	no	no	no	ALS, ACLS, triage	no	3	3	3	men	Up to 34	research facility	From 6 to 10 years
2	Very low risk	possible	low risk	Very low risk	Very low risk	Very low risk	probable	low risk	Very low risk										yes	yes	yes	yes	no	yes	yes	yes	yes	ACLS, Psychological care, Zarządzano kryzysowe, humanitarian law	no	3	2	3	women	55 years and over	research facility	More than 20 years
2	possible	probable	probable	low risk	possible	possible	probable	possible	possible										no	no	no	no	no	no	no	no	no	ALS, Psychological care, Zarządzano kryzysowe	no	4	2	2	women	45-54	research facility	More than 20 years
5	Very high risk	Very high risk	possible	possible	Very low risk	low risk	possible	possible	Very low risk		in Lublin						in Lublin		yes	yes	yes	no	no	no	no	no	no	ACLS, triage	yes	3	2	2	women	55 years and over	research facility	More than 20 years
4	probable	probable	probable	probable	probable	probable	probable	probable	probable										yes	no	no	no	no	no	no	no	no	ALS, BLS, ACLS, triage, Psychological care, Zarządzano kryzysowe, humanitarian law, HAZMAT	yes	2	3	2	women	35-44	research facility	From 11 to 15 years
3	possible	possible	possible	possible	possible	possible	possible	possible	possible	in Lublin	in Lublin								yes	yes	no	no	no	no	no	no	no	triage, Psychological care, Zarządzano kryzysowe, humanitarian law, HAZMAT	yes	3	3	3	women	35-44	research facility	From 11 to 15 years
3	possible	possible	possible	possible	Very low risk	possible	possible	possible	Very low risk										yes	yes	no	no	no	no	no	no	no	ACLS, triage, Psychological care, Zarządzano kryzysowe, humanitarian law, HAZMAT	yes	2	2	1	women	Up to 34	research facility	More than 20 years
4	probable	probable	probable	probable	probable	probable	probable	probable	probable										yes	yes	no	no	no	no	no	no	no	triage, Psychological care, Zarządzano kryzysowe, humanitarian law	yes	3	3	3	women	35-44	research facility	From 11 to 15 years
4	possible	Very high risk	low risk	low risk	possible	possible	possible	probable	low risk										yes	yes	yes	no	yes	yes	yes	yes	no	ACLS, HAZMAT	no	3	3	3	women	35-44	research facility	From 11 to 15 years
1	possible	probable	low risk	low risk	Very low risk	low risk	low risk	low risk	low risk										no	no	no	no	no	no	no	no	no	first aid	yes	3	3	3	women	55 years and over	research facility	More than 20 years
3	Very high risk	Very high risk	possible	probable	probable	probable	probable	possible	Very low risk	in Lublin									yes	yes	no	no	yes	no	no	no	no	ALS, ACLS	yes	3	3	2	women	35-44	research facility	From 11 to 15 years
4	probable	probable	Very low risk	low risk	Very low risk	possible	Very high risk	probable	Very low risk										yes	no	no	no	no	no	no	no	no	Psychological care, Zarządzano kryzysowe	yes	2	3	2	men	35-44	research facility	From 11 to 15 years
1	possible	possible	Very low risk	Very low risk	Very low risk	Very low risk	Very low risk	Very low risk	Very low risk										yes	no	no	no	no	no	no	no	no	Psychological care, Zarządzano kryzysowe	yes	1	2	2	women	Up to 34	research facility	From 6 to 10 years
2	low risk	possible	low risk	low risk	possible	possible	probable	probable	low risk										yes	yes	no	no	no	no	no	no	no	ALS, ACLS, triage, humanitarian law	yes	2	2	2	women	35-44	research facility	16-20
3	possible	Very high risk	possible	possible	possible	possible	probable	possible	low risk										yes	yes	no	no	no	no	no	no	no	Psychological care, humanitarian law	no	3	3	3	women	55 years and over	research facility	More than 20 years
4	Very high risk	Very high risk	Very low risk	Very low risk	Very low risk	probable	probable	Very high risk	Very low risk										yes	yes	yes	yes	no	no	no	no	no	triage, Psychological care, Zarządzano kryzysowe, humanitarian law, HAZMAT	no	2	2	3	men	45-54	research facility	16-20
5	probable	Very high risk	low risk	Very high risk	possible	possible	probable	possible	Very low risk										yes	yes	yes	no	yes	no	no	no	no	Psychological care, HAZMAT	yes	4	2	2	women	55 years and over	research facility	More than 20 years
3	Very low risk	probable	possible	possible	probable	probable	Very high risk	probable	low risk										yes	no	no	no	no	no	no	no	no	first aid	yes	2	3	2	women	35-44	research facility	From 11 to 15 years
3	possible	Very high risk	Very low risk	low risk	possible	low risk	low risk	possible	Very low risk										yes	yes	no	no	no	no	no	no	no	first aid, ALS	yes	3	2	2	women	45-54	research facility	16-20
2	low risk	probable	low risk	low risk	possible	possible	possible	possible	low risk										yes	yes	yes	no	no	no	no	no	no	ACLS, Psychological care, Zarządzano kryzysowe	no	3	2	2	women	45-54	research facility	More than 20 years
1	Very low risk	low risk	Very low risk	Very low risk	Very low risk	low risk	low risk	low risk	Very low risk										yes	yes	yes	yes	yes	yes	no	yes	no	ALS, BLS, triage, humanitarian law	yes	3	3	2	women	45-54	research facility	More than 20 years
2	low risk	probable	low risk	low risk	possible	possible	possible	low risk	Very low risk		in Lublin								yes	yes	yes	no	no	no	no	no	no	ACLS, Psychological care, Zarządzano kryzysowe	no	3	2	2	women	45-54	research facility	More than 20 years
3	possible	Very high risk	Very low risk	low risk	possible	low risk	low risk	probable	Very low risk		in Lublin								yes	yes	no	no	no	no	no	no	no	first aid, ALS	yes	3	3	2	men	45-54	research facility	16-20
5	probable	Very high risk	low risk	Very high risk	possible	possible	probable	possible	Very low risk		other place								yes	yes	yes	no	yes	no	no	no	no	Psychological care, HAZMAT	yes	4	2	2	women	45-54	research facility	More than 20 years
4	Very high risk	Very high risk	Very low risk	Very low risk	Very low risk	probable	probable	Very high risk	Very low risk	in Lublin	in Lublin	in Lublin	in Lublin	other place	other place	other place	other place	other place	yes	yes	yes	yes	no	no	no	no	no	triage, Psychological care, Zarządzano kryzysowe, humanitarian law, HAZMAT	no	2	2	3	women	45-54	research facility	16-20
3	possible	Very high risk	possible	possible	possible	possible	probable	possible	low risk										yes	yes	no	no	no	no	no	no	no	Psychological care, humanitarian law	no	3	3	3	women	55 years and over	research facility	More than 20 years
3	Very high risk	Very high risk	possible	probable	probable	probable	probable	possible	Very low risk	in Lublin									yes	yes	no	no	yes	no	no	no	no	ALS, ACLS, HAZMAT	yes	3	3	2	women	Up to 34	research facility	From 6 to 10 years
2	Very low risk	low risk	low risk	low risk	low risk	low risk	possible	low risk	Very low risk										yes	no	no	no	no	no	no	no	no	Psychological care	no	2	2	2	women	55 years and over	research facility	More than 20 years
3	probable	Very high risk	possible	possible	possible	possible	probable	probable	low risk										yes	yes	yes	no	no	no	no	no	no	Psychological care, Zarządzano kryzysowe	no	3	3	3	women	35-44	research facility	From 11 to 15 years
2	Very low risk	possible	Very low risk	Very low risk	Very low risk	Very low risk	low risk	Very low risk	Very low risk										yes	no	no	no	yes	yes	no	no	no	Psychological care	no	4	4	3	women	35-44	research facility	From 11 to 15 years
3	low risk	Very high risk	low risk	probable	probable	probable	probable	low risk	low risk										yes	yes	no	no	no	no	no	no	no	BLS, humanitarian law, HAZMAT	yes	2	2	3	women	45-54	research facility	More than 20 years
2	Very low risk	low risk	low risk	low risk	low risk	low risk	possible	low risk	Very low risk		in Lublin								yes	no	no	no	no	no	no	no	no	Psychological care	no	2	2	2	men	45-54	research facility	More than 20 years
3	probable	Very high risk	possible	possible	possible	possible	probable	possible	Very low risk										yes	yes	yes	no	no	no	no	no	no	Psychological care, Zarządzano kryzysowe	no	3	3	3	men	45-54	research facility	From 11 to 15 years
2	low risk	possible	Very low risk	Very low risk	Very low risk	Very low risk	low risk	Very low risk	Very low risk										yes	no	no	no	yes	yes	no	no	no	Psychological care	no	4	4	3	women	35-44	research facility	From 11 to 15 years
3	low risk	probable	low risk	probable	possible	probable	probable	low risk	low risk		in Lublin								yes	yes	no	no	no	no	no	no	no	BLS, humanitarian law, HAZMAT	yes	2	2	3	women	35-44	research facility	16-20
2	low risk	Very high risk	Very high risk	low risk	Very low risk	low risk	probable	low risk	Very low risk										yes	yes	yes	no	yes	yes	no	no	no	ACLS, humanitarian law, HAZMAT	no	3	3	2	women	35-44	research facility	From 11 to 15 years
2	Very low risk	possible	low risk	low risk	possible	low risk	probable	probable	low risk										yes	no	no	no	yes	yes	yes	no	no	ALS, BLS, ACLS, HAZMAT	no	3	3	4	women	45-54	research facility	More than 20 years
2	low risk	Very high risk	probable	possible	possible	possible	Very high risk	low risk	Very low risk										yes	yes	no	no	no	no	no	no	no	ALS, ACLS, Psychological care	no	1	1	1	women	35-44	research facility	More than 20 years
2	low risk	possible	low risk	low risk	low risk	possible	probable	probable	low risk										yes	no	no	no	no	yes	yes	yes	no	ACLS, HAZMAT	no	3	3	3	women	35-44	research facility	16-20
2	low risk	Very high risk	probable	possible	low risk	possible	probable	possible	Very low risk										yes	yes	no	no	no	no	no	no	no	Psychological care, Zarządzano kryzysowe	no	1	2	2	women	35-44	research facility	From 11 to 15 years
2	Very low risk	possible	low risk	low risk	possible	possible	possible	possible	possible										yes	yes	no	no	no	no	no	no	no	BLS, ACLS, Psychological care, Zarządzano kryzysowe	yes	3	3	3	women	45-54	research facility	More than 20 years
3	probable	Very high risk	possible	low risk	possible	possible	probable	probable	low risk										yes	yes	yes	no	no	no	no	no	no	ACLS, triage, Psychological care, Zarządzano kryzysowe	no	3	3	3	women	Up to 34	research facility	From 0 to 5 years
2	Very low risk	possible	low risk	low risk	possible	possible	possible	possible	Very low risk										yes	yes	no	no	no	no	no	no	no	ALS, BLS, Psychological care, Zarządzano kryzysowe	yes	3	3	3	women	45-54	research facility	More than 20 years
3	probable	Very high risk	possible	possible	possible	possible	probable	probable	Very low risk										yes	yes	no	no	no	no	no	no	no	ALS, ACLS, triage	no	3	3	3	men	Up to 34	research facility	From 6 to 10 years
3	Very low risk	possible	low risk	Very low risk	Very low risk	Very low risk	probable	low risk	Very low risk										yes	yes	yes	yes	no	yes	yes	yes	yes	ACLS, Psychological care, Zarządzano kryzysowe, humanitarian law	no	3	2	3	women	55 years and over	research facility	More than 20 years
2	possible	probable	probable	low risk	possible	possible	probable	possible	possible										no	no	no	no	no	no	no	no	no	ALS, Psychological care, Zarządzano kryzysowe	no	4	2	2	women	45-54	research facility	More than 20 years
3	low risk	possible	low risk	low risk	low risk	possible	probable	probable	low risk										yes	no	no	no	no	yes	yes	yes	no	ACLS, HAZMAT	no	3	3	3	women	35-44	research facility	16-20
3	low risk	Very high risk	probable	possible	low risk	possible	probable	possible	Very low risk										yes	yes	no	no	no	no	no	no	no	Psychological care, Zarządzano kryzysowe	no	1	2	2	women	35-44	research facility	From 11 to 15 years
2	Very low risk	possible	low risk	low risk	possible	possible	possible	possible	possible										yes	yes	no	no	no	no	no	no	no	BLS, ACLS, Psychological care, Zarządzano kryzysowe	yes	3	3	3	women	45-54	research facility	More than 20 years
2	probable	Very high risk	possible	low risk	possible	possible	probable	probable	low risk										yes	yes	yes	no	no	no	no	no	no	ACLS, triage, Psychological care, Zarządzano kryzysowe	no	3	3	3	women	Up to 34	research facility	From 0 to 5 years
3	Very low risk	possible	low risk	low risk	possible	possible	possible	possible	Very low risk										yes	yes	no	no	no	no	no	no	no	ALS, BLS, Psychological care, Zarządzano kryzysowe	yes	3	3	3	women	45-54	research facility	More than 20 years
2	probable	Very high risk	possible	possible	possible	possible	probable	probable	Very low risk										yes	yes	no	no	no	no	no	no	no	ALS, ACLS, triage	no	3	3	3	men	Up to 34	research facility	From 6 to 10 years
3	Very low risk	possible	low risk	Very low risk	Very low risk	Very low risk	probable	low risk	Very low risk										yes	yes	yes	yes	no	yes	yes	yes	yes	ACLS, Psychological care, Zarządzano kryzysowe, humanitarian law	no	3	2	3	women	55 years and over	research facility	More than 20 years
3	possible	Very high risk	possible	possible	possible	possible	probable	possible	low risk										yes	yes	no	no	no	no	no	no	no	Psychological care, humanitarian law	no	3	2	3	women	55 years and over	research facility	More than 20 years
4	Very high risk	Very high risk	Very low risk	Very low risk	Very low risk	probable	probable	Very high risk	Very low risk										yes	yes	yes	yes	no	no	no	no	no	triage, Psychological care, Zarządzano kryzysowe, humanitarian law, HAZMAT	no	2	1	3	men	45-54	research facility	16-20
5	probable	Very high risk	low risk	Very high risk	possible	possible	probable	possible	Very low risk										yes	yes	yes	no	yes	no	no	no	no	Psychological care, HAZMAT	yes	4	3	2	women	55 years and over	research facility	More than 20 years
3	Very low risk	probable	possible	possible	probable	probable	Very high risk	probable	low risk										yes	no	no	no	no	no	no	no	no	first aid	yes	2	2	2	women	35-44	research facility	From 11 to 15 years
3	possible	Very high risk	Very low risk	low risk	possible	low risk	low risk	possible	Very low risk										yes	yes	no	no	no	no	no	no	no	first aid, ALS	yes	3	3	2	women	45-54	research facility	16-20
2	low risk	probable	low risk	low risk	possible	possible	possible	possible	low risk										yes	yes	yes	no	no	no	no	no	no	ACLS, Psychological care, Zarządzano kryzysowe	no	3	3	2	women	45-54	research facility	More than 20 years
1	Very low risk	low risk	Very low risk	Very low risk	Very low risk	low risk	low risk	low risk	Very low risk										yes	yes	yes	yes	yes	yes	no	yes	no	ALS, BLS, triage, humanitarian law	yes	3	2	2	women	45-54	research facility	More than 20 years
2	low risk	probable	low risk	low risk	possible	possible	possible	low risk	Very low risk		in Lublin								yes	yes	yes	no	no	no	no	no	no	ACLS, Psychological care, Zarządzano kryzysowe	no	3	1	2	women	45-54	research facility	More than 20 years
3	possible	Very high risk	Very low risk	low risk	possible	low risk	low risk	probable	Very low risk		in Lublin								yes	yes	no	no	no	no	no	no	no	first aid, ALS	yes	3	2	2	men	45-54	research facility	16-20
5	probable	Very high risk	low risk	Very high risk	possible	possible	probable	possible	Very low risk		other place								yes	yes	yes	no	yes	no	no	no	no	Psychological care, HAZMAT	yes	4	2	2	women	45-54	research facility	More than 20 years
